# Supplementary material for: Urine proteomic signatures of histological class, activity, chronicity, and treatment response in lupus nephritis
Source: JCI Insight. 2024 Jan 23;9(2):e172569. doi: 10.1172/jci.insight.172569 (PMC10906224; doi:10.1172/jci.insight.172569)
Supplement: Supporting data values [file jciinsight-9-172569-s097.xlsx]

## Sheet: prolif_vs_HD
feature	wilc_auc	wilc_p	wilc_padj	logfc
CD163	0.995	3.4e-07	0.00017	6.59
MCSF R	0.993	3.87e-07	0.00017	3.55
MMP-13	0.986	5.66e-07	0.00017	3.55
Aminopeptidase LRAP	0.135	5.66e-07	0.00017	-2.58
EGF R	0.969	1.35e-06	0.000324	2.34
FABP2	0.965	1.72e-06	0.000344	5.18
ALCAM	0.961	2.06e-06	0.000353	3.32
Thyroglobulin	0.957	2.54e-06	0.000378	2.92
GHR	0.954	2.84e-06	0.000378	4.47
CPA1	0.948	3.94e-06	0.00043	2.93
Galectin-1	0.948	3.95e-06	0.00043	2.32
FOLR2	0.946	4.43e-06	0.000443	3.74
Cathepsin H	0.942	5.27e-06	0.000487	2.28
L-Selectin	0.936	7.02e-06	0.00059	3.88
TSP-4	0.935	7.43e-06	0.00059	2.01
Ferritin	0.934	7.87e-06	0.00059	2.18
NCAM-1	0.929	9.86e-06	0.000696	2.5
C1qTNF1	0.922	1.41e-05	0.000938	2.75
Angiotensinogen	0.915	1.91e-05	0.00121	2.74
CD40L	0.912	2.25e-05	0.00126	2.66
PCSK9	0.909	2.35e-05	0.00126	4.11
IL-1 R3	0.911	2.38e-05	0.00126	1.5
4-1BB Ligand	0.111	2.41e-05	0.00126	-3.17
ADAMTS13	0.208	2.54e-05	0.00127	-1.59
Tenascin C	0.901	3.63e-05	0.00164	3.45
DPPIV	0.901	3.64e-05	0.00164	2.18
OX40	0.4	3.78e-05	0.00164	-0.928
Neprilysin	0.9	3.84e-05	0.00164	2.19
ICAM-2	0.896	4.49e-05	0.00167	1.19
CD7	0.896	4.49e-05	0.00167	1.42
Langerin	0.167	4.7e-05	0.00167	-1.43
Cathepsin S	0.895	4.73e-05	0.00167	2.15
C5a	0.895	4.73e-05	0.00167	3.32
CD27	0.895	4.73e-05	0.00167	1.65
Desmoglein 2	0.893	5.18e-05	0.00174	3.61
PILR-alpha	0.893	5.21e-05	0.00174	2.8
DR6	0.891	5.82e-05	0.00189	2.19
TLR2	0.888	6.45e-05	0.00198	1.52
SLPI	0.888	6.45e-05	0.00198	2.05
CD157	0.887	6.79e-05	0.00204	1.39
FAP	0.886	7.13e-05	0.00204	4.09
Serpin B6	0.886	7.14e-05	0.00204	1.63
C2	0.885	7.51e-05	0.0021	3.19
Trypsin Pan	0.882	8.31e-05	0.00227	2.15
DLL1	0.881	8.74e-05	0.00233	2.7
VCAM-1	0.88	9.2e-05	0.0024	2.23
DBH	0.879	9.55e-05	0.00244	3.14
IGSF4B	0.875	0.000112	0.00281	1.93
Cathepsin L	0.874	0.000118	0.00289	2.1
ASAHL	0.873	0.000122	0.00293	2.29
SDF-1a	0.234	0.000125	0.00293	-0.597
Osteoactivin	0.872	0.00013	0.00295	1.18
Neuropilin-1	0.872	0.00013	0.00295	2.1
FUCA1	0.871	0.000137	0.00298	1.89
GLA	0.871	0.000137	0.00298	1.28
SCF	0.868	0.000143	0.00307	2.81
PF4	0.867	0.000158	0.00333	3.11
Attractin	0.865	0.000175	0.00358	1.58
FCRL1	0.171	0.000176	0.00358	-1.48
CD206	0.861	0.000188	0.00377	4.57
TIMP-1	0.862	0.000192	0.00378	2.19
MCP-1	0.861	0.000202	0.0039	2.77
IGF-1R	0.165	0.000218	0.00416	-1.4
Clusterin	0.859	0.000222	0.00416	1.95
SAA	0.855	0.000233	0.00431	2.6
OPG	0.855	0.000256	0.00465	1.39
Park7	0.853	0.000281	0.00504	2.47
ULBP-3	0.364	0.000313	0.00553	-0.628
DPPII	0.848	0.000339	0.00581	2.19
PAM	0.848	0.000339	0.00581	1.07
CEACAM-1	0.847	0.000355	0.006	1.23
Angiostatin	0.842	0.000365	0.00609	5.46
Nidogen-1	0.845	0.00039	0.0064	2.2
Cf10	0.844	0.000407	0.00661	2.6
DcR3	0.842	0.000427	0.00683	1.93
EphA2	0.841	0.000447	0.00706	1.25
LAMP1	0.839	0.000489	0.00763	1.65
IL-20	0.835	0.000502	0.00772	2.9
Fetuin B	0.832	0.000511	0.00776	3.8
LYVE-1	0.836	0.000536	0.00804	1.02
IGFBP-2	0.835	0.00056	0.0081	1.52
IFN-gamma R1	0.835	0.00056	0.0081	1.4
LAMP2	0.835	0.00056	0.0081	1.4
BMPR-IA	0.211	0.000593	0.00845	-1.12
EMR2	0.833	0.000613	0.00845	1.3
ST3GAL1	0.833	0.000613	0.00845	1.87
Cathepsin X	0.833	0.000613	0.00845	1.05
TIM-4	0.832	0.000633	0.00863	1.89
TACE	0.188	0.000658	0.00874	-0.731
Pepsinogen II	0.831	0.000667	0.00874	1.26
MBL	0.831	0.000669	0.00874	3.97
CD13	0.831	0.00067	0.00874	1.25
IGFBP-6	0.829	0.0007	0.00904	2.64
IL-32 alpha	0.176	0.000746	0.00952	-1.18
VSIG4	0.827	0.000765	0.00966	1.12
Ck beta 8-1	0.255	0.000789	0.00986	-1.25
uPAR	0.824	0.000872	0.0107	1.07
Cathepsin A	0.824	0.000872	0.0107	1.15
LIMPII	0.821	0.000951	0.0115	1.8
BCMA	0.818	0.00108	0.0129	1.09
HAI-1	0.818	0.00108	0.0129	1.67
TPP1	0.816	0.00113	0.013	1.06
IDS	0.816	0.00113	0.013	0.875
MCAM	0.816	0.00113	0.013	1.43
CD300f	0.814	0.00116	0.0132	2.24
Resistin	0.814	0.00123	0.0137	0.926
IGF-2R	0.814	0.00123	0.0137	1.25
Thrombomodulin	0.814	0.00123	0.0137	1.01
CD99	0.812	0.00134	0.0145	0.967
Activin C	0.808	0.00134	0.0145	3.65
C1q R1	0.812	0.00134	0.0145	1.38
LIF R alpha	0.246	0.00135	0.0145	-0.637
ACE-2	0.808	0.00145	0.0154	3.27
Bcl-w	0.275	0.00147	0.0154	-2.13
Annexin V	0.808	0.00149	0.0156	1.67
SPARCL1	0.808	0.00152	0.0157	0.907
CA4	0.807	0.00158	0.0162	1.83
JAM-C	0.806	0.00165	0.0165	0.901
VEGF R1	0.222	0.00168	0.0165	-0.656
LAIR2	0.799	0.00169	0.0165	4.22
TNF RII	0.805	0.00172	0.0165	0.831
PD-1	0.805	0.00172	0.0165	1.42
Fetuin A	0.805	0.00172	0.0165	0.905
TREM-2	0.805	0.00172	0.0165	1.65
Lumican	0.805	0.00172	0.0165	1.03
Endoglycan	0.339	0.00189	0.018	-1.11
HVEM	0.801	0.00195	0.0184	0.645
AHCY	0.8	0.00201	0.0187	1.41
JAM-A	0.8	0.00203	0.0187	1.38
MMP-7	0.8	0.00203	0.0187	1.21
IL-1 R4	0.291	0.00206	0.0189	-0.303
Hepsin	0.799	0.00211	0.0192	1.6
PRTN3	0.798	0.0022	0.0198	1.51
Siglec-9	0.236	0.00221	0.0198	-0.819
IL-22 R alpha 1	0.796	0.00226	0.0201	1.16
TSH	0.232	0.00231	0.0203	-0.44
TARC	0.293	0.00232	0.0203	0.059
CXCL14	0.796	0.00234	0.0203	3.31
Prostasin	0.793	0.00258	0.0223	0.932
MAGP-2	0.792	0.00269	0.023	1.31
PLUNC	0.791	0.00279	0.0238	2.02
CD28	0.782	0.00288	0.0244	2.89
FABP4	0.789	0.00291	0.0244	2.55
GITR L	0.262	0.00304	0.0253	-1.16
G-CSF R	0.786	0.00313	0.0253	2.12
4-1BB	0.787	0.00315	0.0253	1.57
Adiponectin	0.787	0.00315	0.0253	0.935
AMICA	0.787	0.00315	0.0253	1.22
Mesothelin	0.787	0.00315	0.0253	0.794
IL-23 R	0.772	0.00316	0.0253	3.16
Siglec-5	0.786	0.00327	0.0258	2.59
ESAM	0.786	0.00327	0.0258	0.789
CD314	0.249	0.00329	0.0258	-0.8
NKp30	0.784	0.00336	0.0262	2.23
WIF-1	0.785	0.0034	0.0263	1.93
CPM	0.779	0.00351	0.027	2.64
CD200	0.784	0.00354	0.0271	0.974
Cystatin D	0.226	0.00357	0.0271	-0.23
NQO-1	0.773	0.00362	0.0273	2.43
OSM R beta	0.781	0.00381	0.0284	2.01
CLEC9a	0.776	0.00381	0.0284	2.23
Amnionless	0.45	0.00396	0.0291	-0.367
FCRL3	0.774	0.00397	0.0291	2.53
Calreticulin-2	0.241	0.00398	0.0291	-0.62
FABP1	0.779	0.00413	0.03	1.56
CLEC-1	0.301	0.00414	0.03	-0.00124
SULT1B1	0.374	0.00418	0.03	-0.913
ICAM-1	0.778	0.00429	0.0307	1.34
IL-18	0.776	0.00445	0.0316	1.76
Furin	0.776	0.00454	0.0319	1.41
CXADR	0.774	0.00455	0.0319	1.84
SREC-I	0.774	0.00481	0.0334	0.576
NKp46	0.774	0.00481	0.0334	1.51
IL-18 Rb	0.241	0.00487	0.0336	-1.06
DLL4	0.766	0.00502	0.0344	2.45
Ephrin-B3	0.747	0.00519	0.0351	3.86
Glypican 5	0.747	0.00519	0.0351	3.34
PSA-total	0.234	0.00521	0.0351	0.465
IL-1 RI	0.771	0.00538	0.0359	0.919
Cystatin E M	0.771	0.00538	0.0359	0.757
FABP6	0.766	0.00546	0.0362	3.24
TRACP	0.762	0.00553	0.0364	2.11
hCGb	0.242	0.00557	0.0364	-1.49
GUSB	0.769	0.00559	0.0364	0.895
Contactin-4	0.765	0.00567	0.0368	2.42
CD99-L2	0.768	0.0058	0.0374	0.654
Glyoxalase II	0.766	0.00588	0.0378	2.61
TRANCE	0.767	0.00594	0.0379	2.01
Nectin-2	0.767	0.00602	0.0382	0.563
LRRC4	0.741	0.00606	0.0383	3.46
Galectin-4	0.252	0.00647	0.0403	-1.34
Siglec-1	0.765	0.00648	0.0403	0.979
PRCP	0.765	0.00648	0.0403	0.714
ANG-2	0.762	0.00653	0.0404	4.23
Spinesin	0.268	0.0067	0.0408	-0.867
TNF RI	0.764	0.00672	0.0408	0.783
Lipocalin-1	0.764	0.00672	0.0408	0.748
ICOS	0.293	0.00673	0.0408	-0.589
Eotaxin-2	0.264	0.00676	0.0408	-0.338
OPN	0.762	0.00697	0.0415	0.803
CRTAM	0.762	0.00708	0.0415	1.47
Kallikrein 7	0.759	0.00708	0.0415	3.39
CD42b	0.749	0.00709	0.0415	1.98
ROBO3	0.258	0.00715	0.0415	-0.972
Galectin-9	0.761	0.00723	0.0415	0.805
CD36	0.759	0.00726	0.0415	2.15
CD39L3	0.255	0.00727	0.0415	-0.298
MIP-1b	0.761	0.00733	0.0415	2.84
IL-1 F7	0.755	0.00733	0.0415	2.12
IL-27	0.757	0.0074	0.0415	2.05
IL-6	0.746	0.00748	0.0415	3.44
GDF-15	0.76	0.0075	0.0415	0.729
PGRP-S	0.76	0.0075	0.0415	0.732
Cystatin C	0.76	0.0075	0.0415	0.726
Uromodulin	0.76	0.0075	0.0415	0.732
Cathepsin D	0.76	0.0075	0.0415	0.732
DNER	0.76	0.0075	0.0415	0.732
CD14	0.759	0.00777	0.0424	0.693
Cystatin A	0.759	0.00777	0.0424	0.727
PSP94	0.759	0.00777	0.0424	1.06
Lipocalin-2	0.758	0.00806	0.0434	0.695
B2M	0.758	0.00806	0.0434	0.888
RBP4	0.758	0.00806	0.0434	0.61
SorCS2	0.756	0.0082	0.0439	1.39
PYY	0.748	0.00833	0.0443	2.32
Trappin-2	0.756	0.00835	0.0443	0.804
IL-17R	0.756	0.00848	0.0446	1.63
Eotaxin	0.755	0.00865	0.0446	2.02
CA15-3	0.755	0.00865	0.0446	0.576
Midkine	0.755	0.00865	0.0446	1.32
EphB6	0.755	0.00865	0.0446	0.574
ADAM23	0.755	0.00865	0.0446	0.844
TLR1	0.755	0.00865	0.0446	0.802
MCP-2	0.754	0.0087	0.0446	3.84
PSA-free	0.268	0.00876	0.0447	0.772
gp130	0.754	0.00897	0.0456	0.514
IL-7 R alpha	0.753	0.00929	0.0466	1.04
Ret	0.753	0.00929	0.0466	1.58
EMMPRIN	0.753	0.00929	0.0466	0.704
LIGHT	0.412	0.00942	0.0471	-0.616
TIM-3	0.752	0.00962	0.0477	0.459
Olfactomedin-2	0.752	0.00962	0.0477	0.66
Sortilin	0.318	0.00988	0.0488	-0.133
ErbB3	0.751	0.00996	0.049	2.37
KLF4	0.282	0.0103	0.0504	-0.717
Pappalysin-2	0.749	0.0103	0.0504	1.73
VE-Cadherin	0.745	0.0104	0.0507	2.32
MCSF	0.748	0.0107	0.0511	0.747
Syndecan-4	0.748	0.0107	0.0511	0.86
LTbR	0.748	0.0107	0.0511	0.739
Thioredoxin-1	0.748	0.0107	0.0511	0.728
Nogo Receptor	0.718	0.0109	0.0519	2.93
Ephrin-A4	0.744	0.011	0.0521	1.68
TLR3	0.747	0.0111	0.0523	0.799
TIM-1	0.746	0.0115	0.0539	1.7
CF VII	0.741	0.0119	0.0558	1.68
GDF-8	0.745	0.0119	0.0556	0.823
IGFBP-5	0.735	0.0121	0.0563	1.74
RANK	0.735	0.0122	0.0563	2.52
CD97	0.744	0.0123	0.0564	1.07
ULBP-4	0.744	0.0123	0.0564	0.501
Thrombospondin-2	0.276	0.0124	0.057	-0.725
MMP-8	0.742	0.0127	0.0575	1.14
CD155	0.742	0.0127	0.0575	2.28
CD34	0.282	0.0127	0.0575	-0.71
ROBO2	0.273	0.0128	0.0576	-0.544
NOV	0.741	0.0131	0.0586	0.479
RELT	0.741	0.0131	0.0586	0.543
SCCA2	0.741	0.0131	0.0586	1.14
Dtk	0.74	0.0136	0.06	0.856
Pepsinogen I	0.74	0.0136	0.06	0.682
RGM-B	0.74	0.0136	0.06	1.28
DNAM-1	0.285	0.0137	0.0602	-0.6
HGF	0.739	0.0141	0.0614	0.79
CEA	0.739	0.0141	0.0614	0.688
TRAIL R2	0.736	0.0144	0.0627	1.87
EphA1	0.738	0.0145	0.063	1.3
TGFb1	0.734	0.0146	0.063	1.92
Galectin-8	0.736	0.0147	0.0632	1.71
GASP-2	0.723	0.0149	0.064	2.04
IGFBP-4	0.731	0.0154	0.0653	4.09
htPAPP-A	0.734	0.0154	0.0653	1.59
BTC	0.339	0.0155	0.0653	-0.404
p27	0.286	0.0155	0.0653	-0.329
FAM3C	0.326	0.0155	0.0653	-0.514
Galectin-2	0.734	0.0162	0.0679	2.03
DSCAM	0.722	0.0164	0.0686	1.92
TIMP-2	0.733	0.0166	0.069	0.721
Albumin	0.733	0.0166	0.069	0.692
MeprinA	0.722	0.0171	0.0701	1.92
Adipsin	0.732	0.0172	0.0701	0.801
Transferrin	0.732	0.0172	0.0701	0.714
Cochlin	0.732	0.0172	0.0701	0.641
Catalase	0.732	0.0172	0.0701	1.08
IL-9	0.388	0.0173	0.0705	0.351
ADAM9	0.731	0.0177	0.0715	1.18
Azurocidin	0.731	0.0177	0.0715	1.44
Fas	0.731	0.0178	0.0715	1.81
PRELP	0.715	0.018	0.0724	1.73
ADA	0.284	0.0181	0.0724	-0.633
EGF	0.729	0.0183	0.0726	0.545
IL-3	0.729	0.0183	0.0726	1.37
Dkk-3	0.729	0.0183	0.0726	1.01
ANG-4	0.694	0.0189	0.0746	3.84
S100A8	0.728	0.0189	0.0746	1.14
SLITRK5	0.725	0.0193	0.0756	1.88
EphB4	0.716	0.0195	0.0761	1.83
Thrombospondin-5	0.725	0.0195	0.0761	3.52
IFNab R2	0.722	0.0196	0.0761	3.07
Legumain	0.725	0.0209	0.0808	1.18
SIRP alpha	0.289	0.0211	0.0816	-0.464
BLMH	0.723	0.0219	0.0842	0.683
LRIG3	0.293	0.022	0.0842	-0.755
Galectin-3	0.722	0.0223	0.0851	0.729
FGF-17	0.718	0.0228	0.0867	2.41
DAN	0.296	0.0229	0.0867	1.11
IL-1 F10	0.719	0.0229	0.0867	1.28
CD300c	0.721	0.023	0.0867	0.808
IL-18 BPa	0.289	0.0231	0.0867	-0.545
TFF3	0.719	0.0232	0.0871	1.76
Osteoadherin	0.72	0.0237	0.0884	0.464
Endorepellin	0.72	0.0237	0.0884	0.512
LAIR1	0.719	0.0245	0.0909	0.649
bIG-H3	0.682	0.0245	0.0909	3.54
Cadherin-11	0.328	0.0247	0.0911	-0.736
SOX7	0.695	0.0248	0.0915	2.36
Mer	0.718	0.0251	0.0916	0.785
CXCL16	0.718	0.0253	0.0916	2.27
Desmoglein-1	0.718	0.0253	0.0916	0.874
Matrilin-3	0.711	0.0253	0.0916	1.78
Progranulin	0.718	0.0253	0.0916	0.635
BAFF	0.701	0.026	0.094	2.52
IL-28A	0.39	0.0264	0.0953	-0.243
FGF-6	0.692	0.0266	0.0957	2.06
IkB‚Äë alpha	0.325	0.0272	0.0974	-1.08
FGF-12	0.715	0.0273	0.0974	1.17
IP-10	0.714	0.0276	0.0983	2.23
TrkC	0.714	0.0277	0.0985	0.947
Tie-1	0.292	0.0284	0.101	-0.542
Podoplanin	0.713	0.0286	0.101	0.678
Syndecan-1	0.712	0.0295	0.104	0.47
Matrilin-2	0.711	0.0296	0.104	2.03
AKR1C4	0.296	0.0297	0.104	-0.749
Cyclophilin A	0.687	0.03	0.104	2.78
JNK2	0.362	0.0302	0.105	-0.811
CD44	0.711	0.0304	0.105	0.637
TROP-2	0.695	0.0307	0.106	2.11
XIAP	0.709	0.0313	0.108	1.03
ROR2	0.294	0.0315	0.108	-0.277
FGF-16	0.694	0.0317	0.109	2.01
LIF	0.419	0.0318	0.109	-0.553
DR3	0.296	0.0319	0.109	-0.571
Integrin alpha 1	0.708	0.032	0.109	0.931
Serpin A4	0.708	0.0323	0.109	0.989
Cystatin B	0.708	0.0323	0.109	0.76
CA14	0.706	0.0325	0.11	1.73
B7-2	0.7	0.0326	0.11	1.44
ULBP-2	0.355	0.0327	0.11	-0.416
EG-VEGF	0.705	0.0331	0.11	2.25
Plexin D1	0.316	0.0332	0.11	-0.728
TSP-1	0.707	0.0333	0.11	1.09
Pro-EGF	0.707	0.0333	0.11	0.479
SCCA1	0.706	0.0343	0.113	0.988
BTLA	0.315	0.0345	0.114	-0.313
ErbB2	0.301	0.0347	0.114	-0.25
Visfatin	0.705	0.0348	0.114	1.5
OBCAM	0.336	0.0348	0.114	-0.378
IL-19	0.694	0.0349	0.114	2.24
HTRA2	0.691	0.035	0.114	2.16
FOLR1	0.705	0.0354	0.115	0.274
IL-6R	0.704	0.0365	0.118	0.586
ACE	0.704	0.0365	0.118	0.746
PAPP-A	0.691	0.0367	0.118	1.63
aFGF	0.676	0.0376	0.121	2.8
ENA-78	0.351	0.0379	0.121	3.27
PRX2	0.701	0.0385	0.123	1.19
LAP(TGFb1)	0.701	0.0392	0.124	0.193
LRRTM3	0.684	0.0392	0.124	2.08
TSK	0.7	0.0393	0.124	3.29
Cerberus 1	0.307	0.0393	0.124	-0.254
ALK-1	0.659	0.0404	0.127	1.82
Serpin F1	0.699	0.0405	0.127	2.55
ROR1	0.699	0.041	0.128	0.495
OSCAR	0.699	0.041	0.128	0.523
ENPP-7	0.698	0.0416	0.13	1.29
CD172g	0.321	0.042	0.131	-0.662
CES1	0.672	0.043	0.133	2.27
NgR3	0.336	0.0431	0.133	-0.112
ASAH2	0.312	0.0444	0.137	-0.473
CHST4	0.329	0.0445	0.137	-0.0337
Integrin alpha 5	0.678	0.0447	0.137	2.1
CD51	0.309	0.045	0.138	-0.421
IL-17B R	0.678	0.0459	0.14	3.08
PCSK2	0.68	0.0465	0.142	1.97
CHST2	0.315	0.0485	0.147	-0.375
GPVI	0.692	0.0488	0.148	0.327
CD286	0.398	0.0489	0.148	-0.105
BAI3	0.335	0.0497	0.15	-0.209
CD160	0.324	0.0498	0.15	-0.827
BDNF	0.678	0.0505	0.152	1.99
UNC5H4	0.683	0.0507	0.152	1.44
Brorin	0.672	0.0508	0.152	2.46
GLP-1	0.664	0.0513	0.153	2.25
TROY	0.689	0.0516	0.153	0.689
OSM	0.331	0.0518	0.154	-0.561
Cyclin E1	0.321	0.052	0.154	-0.393
IL-16	0.686	0.0533	0.157	4.15
GSK‚Äë3 beta	0.335	0.0534	0.157	-0.338
CrkL	0.687	0.0536	0.157	0.754
Activin RIB	0.334	0.0543	0.159	-1.17
TFPI	0.687	0.0546	0.159	1.13
NTH1	0.396	0.0548	0.16	-1.46
Serpin A5	0.686	0.0554	0.161	0.798
Glypican 2	0.673	0.0558	0.162	2
CA125	0.686	0.0561	0.162	0.899
TCN2	0.685	0.0577	0.166	0.906
IL-17E	0.339	0.0577	0.166	0.42
WISP-1	0.676	0.0587	0.168	2.42
Biglycan	0.684	0.0593	0.17	0.779
PSMA	0.68	0.0598	0.171	1.36
NG2	0.672	0.0601	0.171	2.31
IL-5 Ra	0.676	0.0603	0.172	1.22
HCC-1	0.682	0.061	0.173	1.39
IL-22BP	0.681	0.0615	0.174	1.69
FGF-23	0.672	0.062	0.175	1.63
ROBO4	0.681	0.0627	0.177	0.604
Sirtuin 3	0.379	0.0629	0.177	-0.558
I-TAC	0.404	0.0635	0.178	-0.117
Cystatin S	0.679	0.0662	0.185	0.262
Eotaxin-3	0.425	0.0678	0.189	-0.525
SOD1	0.678	0.068	0.189	0.53
GASP-1	0.675	0.0685	0.19	1.83
GFR alpha-2	0.674	0.0691	0.191	1.32
Activin A	0.345	0.0696	0.191	-0.093
TIGIT	0.358	0.0697	0.191	-1.23
LOX-1	0.676	0.0698	0.191	0.27
TACI	0.676	0.0698	0.191	1.09
CHIT1	0.676	0.0698	0.191	0.983
GKN1	0.65	0.0699	0.191	4.11
B7-H1	0.329	0.0701	0.191	-0.487
Angiogenin	0.675	0.0717	0.194	0.606
Chemerin	0.675	0.0717	0.194	1.04
C-Peptide	0.675	0.0717	0.194	0.465
Calcitonin	0.659	0.0728	0.197	1.82
Calsyntenin-1	0.671	0.073	0.197	1.16
Neurturin	0.656	0.0735	0.198	3.07
BMP-5	0.674	0.0737	0.198	0.876
Smad4	0.648	0.0744	0.199	1.94
IGF-1	0.456	0.0751	0.201	-0.131
HIF-1 alpha	0.66	0.0754	0.201	1.16
FGF-5	0.666	0.0755	0.201	1.57
p130Cas	0.347	0.0761	0.202	-0.000425
Dectin-1	0.332	0.0762	0.202	-0.635
VEGF	0.672	0.0766	0.203	0.593
Aminopeptidase P2	0.385	0.0768	0.203	-1.74
NPDC-1	0.672	0.0773	0.203	1.61
Cytokeratin-8	0.373	0.0778	0.204	-0.338
PEAR1	0.643	0.0782	0.205	1.85
Inhibin A	0.331	0.0783	0.205	-0.364
CES2	0.669	0.0787	0.205	1.35
IGFBP-1	0.671	0.0797	0.207	1.55
Cripto-1	0.671	0.0797	0.207	1.51
Semaphorin 6D	0.671	0.0797	0.207	0.75
CDO	0.667	0.0802	0.207	1.56
Neprilysin-2	0.656	0.0805	0.207	1.78
SOST	0.67	0.0806	0.207	0.945
CD229	0.667	0.0807	0.207	1.73
CDNF	0.405	0.0808	0.207	0.43
FGF-3	0.624	0.081	0.207	2.24
Leptin R	0.624	0.081	0.207	1.86
ILT2	0.669	0.0818	0.208	1
CD39L2	0.349	0.0829	0.211	0.15
FLRT1	0.641	0.0833	0.211	2.06
ADAM12	0.334	0.0834	0.211	-0.197
E-Cadherin	0.667	0.0856	0.216	1.2
Axl	0.667	0.0862	0.217	0.443
Nectin-1	0.652	0.0865	0.217	1.47
CD69	0.638	0.0866	0.217	1.59
NUDT5	0.666	0.0871	0.218	1.08
Semaphorin 6A	0.666	0.0877	0.219	1.44
TREM-1	0.358	0.0884	0.22	0.248
IL-1 RII	0.666	0.0884	0.22	1.05
eNOS	0.339	0.0887	0.22	-0.151
IL-22	0.663	0.089	0.22	1.34
LRP-6	0.337	0.089	0.22	-0.22
IL-1 F9	0.636	0.0893	0.22	2.88
Activin RIIA	0.641	0.0895	0.22	2
ANG-1	0.336	0.0901	0.221	-0.147
CPB1	0.662	0.0902	0.221	4.37
GM-CSF Ra	0.652	0.0918	0.225	1.7
IL-13 R1	0.661	0.0926	0.226	1.75
LH	0.659	0.0937	0.229	0.39
CD79A	0.374	0.0939	0.229	-0.481
IL-10 Ra	0.634	0.095	0.231	2.18
Glypican 1	0.662	0.0954	0.231	0.557
BAMBI	0.662	0.0954	0.231	0.241
Trypsin 1	0.661	0.0964	0.233	0.664
Fcg RIIBC	0.662	0.0965	0.233	1.68
FABP5	0.347	0.0967	0.233	-0.296
NGF R	0.661	0.0979	0.234	0.324
GP73	0.661	0.0979	0.234	0.502
Reg3A	0.661	0.0983	0.235	1.44
DC-SIGN	0.357	0.0999	0.238	-0.376
Kallikrein 5	0.66	0.1	0.239	0.367
CDC25B	0.342	0.101	0.241	-0.122
Fractalkine	0.354	0.101	0.241	-0.308
IL-17	0.411	0.102	0.241	0.903
TRAIL R3	0.659	0.103	0.242	0.348
Leptin	0.659	0.103	0.242	6.66
Cathepsin C	0.659	0.103	0.242	1.04
IL-1 R6	0.653	0.104	0.243	3.04
DC-SIGNR	0.347	0.105	0.247	-0.102
IL-13	0.382	0.107	0.249	0.194
Flt-3	0.629	0.107	0.25	2.12
IL-2 Rb	0.349	0.109	0.254	-0.0464
Siglec-2	0.346	0.109	0.254	-0.405
METAP2	0.626	0.111	0.259	2.04
DAPP1	0.606	0.112	0.26	2.83
ANGPTL3	0.606	0.112	0.26	2.4
BMP-8	0.654	0.113	0.261	0.72
PTH	0.641	0.113	0.261	1.37
MMP-2	0.352	0.115	0.264	0.259
JAM-B	0.653	0.115	0.264	1.03
Insulin	0.653	0.116	0.265	0.382
FGF-19	0.648	0.116	0.265	2.03
uPA	0.653	0.116	0.265	0.923
SALM4	0.652	0.116	0.265	0.913
Flt-3L	0.652	0.117	0.265	0.761
IFNb	0.632	0.121	0.274	2.3
15-PGDH	0.353	0.121	0.274	-0.617
KLK6	0.385	0.121	0.274	0.00219
CLEC10A	0.36	0.122	0.275	-0.173
Troponin I	0.637	0.124	0.279	2.3
PCDH17	0.632	0.124	0.279	1.36
MPIF-1	0.388	0.125	0.28	-0.169
Siglec-11	0.6	0.125	0.28	1.53
Neurocan	0.649	0.125	0.28	0.346
EpCAM	0.649	0.126	0.281	1.41
PDGF-CC	0.648	0.128	0.284	0.657
Procalcitonin	0.353	0.129	0.287	-0.143
TF	0.641	0.129	0.287	1.33
MCP-3	0.433	0.13	0.288	0.0335
Kynureninase	0.647	0.13	0.287	0.916
Activin R1A	0.627	0.132	0.291	1.96
MICB	0.361	0.133	0.293	-0.4
Nidogen-2	0.646	0.133	0.292	1.01
HAI-2	0.646	0.134	0.294	0.672
IL-1b	0.378	0.136	0.298	-0.463
TRAIL R1	0.645	0.136	0.298	1.44
Lymphotactin	0.434	0.137	0.299	0.368
B7-H3	0.645	0.137	0.299	0.279
Neuroglycan C	0.356	0.138	0.3	0.000601
IL-28 R alpha	0.594	0.139	0.301	1.63
TGFb RIII	0.594	0.139	0.301	2.22
Follistatin	0.365	0.14	0.302	-0.426
Caspase-1	0.37	0.14	0.302	-0.276
CNDP1	0.379	0.14	0.302	-0.121
FOLR3	0.642	0.141	0.303	1.14
E-Selectin	0.642	0.143	0.307	1.21
CREG	0.402	0.143	0.307	0.223
MCP-4	0.38	0.144	0.307	0.113
MMP-9	0.642	0.144	0.307	0.924
Semaphorin 6B	0.369	0.145	0.31	-0.291
BCAM	0.641	0.147	0.313	0.358
FGF-20	0.64	0.151	0.319	0.88
Arylsulfatase A	0.64	0.151	0.319	1.02
CD73	0.631	0.151	0.319	1.26
P-Cadherin	0.64	0.151	0.319	0.987
MIP-1d	0.639	0.154	0.324	1.07
IGFBP-3	0.588	0.155	0.324	1.76
GBA3	0.588	0.155	0.324	1.95
Neudesin	0.588	0.155	0.324	3.19
Epo R	0.588	0.155	0.324	1.92
Epiregulin	0.635	0.156	0.326	-0.445
TAZ	0.374	0.156	0.326	-0.783
S100A13	0.638	0.158	0.329	0.891
Ubiquitin+1	0.625	0.159	0.331	1.39
BLAME	0.615	0.16	0.332	0.0279
MEP1B	0.636	0.16	0.332	1.83
DSCAM-L1	0.634	0.16	0.332	1.49
Decorin	0.636	0.161	0.333	1.83
GCP-2	0.636	0.163	0.336	1.63
B7-H2	0.634	0.164	0.337	1.14
FLRT3	0.624	0.164	0.337	1.61
TGFb2	0.38	0.165	0.337	0.119
DLEC	0.369	0.165	0.338	-0.249
AFP	0.624	0.168	0.342	2.22
ARSB	0.634	0.168	0.342	0.886
CD11b	0.419	0.168	0.342	1.11
Prolactin	0.376	0.17	0.345	0.521
CDK5 Activator	0.373	0.17	0.344	-0.193
IRF2	0.381	0.17	0.344	-0.0234
Ryk	0.633	0.172	0.345	0.43
FCRL2	0.418	0.172	0.345	-0.593
Glycoprotein V	0.605	0.172	0.345	1.47
SPINK1	0.633	0.172	0.345	0.68
CHMP2B	0.368	0.172	0.345	-0.425
Draxin	0.633	0.172	0.345	0.643
TBX2	0.418	0.172	0.345	-0.459
CD177	0.633	0.172	0.345	0.746
Periostin	0.632	0.174	0.348	0.958
cMASP3	0.618	0.176	0.35	1.29
IL-20 Ra	0.624	0.176	0.35	1.39
IL-33	0.629	0.177	0.35	1.6
PTH1R	0.604	0.177	0.35	1.01
IL-17F	0.419	0.178	0.352	-0.339
PDGF-AB	0.392	0.178	0.353	-0.139
Trypsin 3	0.371	0.179	0.354	1.5
PAI-1	0.396	0.18	0.355	-0.59
IGSF3	0.417	0.181	0.356	-0.706
RAGE	0.371	0.182	0.358	-0.259
RANTES	0.629	0.184	0.359	1.08
MDL-1	0.629	0.184	0.359	0.678
Complexin-1	0.383	0.184	0.359	-0.142
Siglec-3	0.372	0.184	0.359	-0.0198
Syndecan-3	0.371	0.185	0.36	-0.25
p63	0.386	0.186	0.362	-0.571
BID	0.374	0.186	0.362	-0.413
PARC	0.628	0.187	0.363	1.18
IL-20 R beta	0.626	0.187	0.363	0.62
IL-1 F8	0.576	0.19	0.367	1.72
SIGIRR	0.598	0.19	0.367	2.07
CA19-9	0.627	0.192	0.37	0.945
Hepassocin	0.627	0.192	0.37	0.762
NKp44	0.615	0.193	0.371	1.24
RalA	0.626	0.194	0.372	0.65
TRP14	0.619	0.194	0.371	2.02
VEGF-D	0.392	0.196	0.373	-0.311
CRTAC1	0.388	0.196	0.373	-0.538
POGLUT1	0.612	0.196	0.373	1.02
Neuropilin-2	0.625	0.197	0.373	1.36
PlGF-2	0.626	0.197	0.373	1.11
CNTF	0.381	0.197	0.373	-0.172
CD84	0.612	0.202	0.382	1.51
GATA-4	0.614	0.203	0.384	1.38
GDF-11	0.602	0.208	0.392	2.2
Olig3	0.382	0.208	0.392	-0.0601
PECAM-1	0.622	0.209	0.393	0.866
L1CAM-2	0.622	0.209	0.393	1.2
GH	0.571	0.211	0.395	1.39
Caveolin-2	0.413	0.211	0.395	-0.0197
Semaphorin 6C	0.571	0.211	0.395	1.14
FSH	0.379	0.212	0.395	-1.85
FKBP51	0.614	0.212	0.395	2.61
HS3ST3B1	0.593	0.212	0.395	1.71
PAG1	0.388	0.213	0.395	0.111
Galectin-7	0.621	0.214	0.395	1.13
MMP-1	0.379	0.214	0.395	2.5
Caspase 7	0.621	0.214	0.395	1.39
LRRTM4	0.621	0.214	0.395	0.623
IL-10	0.463	0.215	0.395	0.639
Brevican	0.621	0.215	0.395	0.387
P-Selectin	0.393	0.215	0.395	-0.758
PDCD6	0.38	0.216	0.395	-0.352
JunB	0.393	0.218	0.4	-0.188
MIP-1a	0.619	0.22	0.402	3.46
IL-15 R	0.394	0.22	0.402	-0.304
SLAM	0.617	0.221	0.403	1.4
FGF-4	0.592	0.222	0.404	1.6
DC‚ÄëLAMP	0.619	0.222	0.404	0.452
MIF	0.619	0.223	0.405	0.358
SorCS1	0.382	0.226	0.41	-0.161
NUP85	0.616	0.227	0.411	0.477
IL-1a	0.44	0.228	0.412	-1.41
CRELD2	0.618	0.228	0.411	1
IL-17 RC	0.616	0.23	0.415	0.692
IL-2 Rg	0.385	0.232	0.415	0.00564
SP-D	0.614	0.232	0.415	0.872
Cathepsin V	0.616	0.232	0.415	0.626
SOX15	0.605	0.232	0.415	1.61
EphB3	0.616	0.232	0.415	1.01
NRG1-b1	0.393	0.233	0.415	-0.101
Dectin-2	0.565	0.234	0.417	0.991
CA9	0.565	0.234	0.417	2.02
CA2	0.613	0.235	0.417	0.902
Shh-N	0.388	0.236	0.418	0.31
TLR4	0.614	0.236	0.418	0.901
COMT	0.615	0.236	0.418	0.194
Semaphorin 7A	0.611	0.24	0.424	1.56
IL-15	0.429	0.242	0.426	0.62
PTP‚ÄëMEG2	0.393	0.242	0.426	-0.112
Cathepsin E	0.587	0.243	0.427	1.65
R-Spondin 2	0.611	0.244	0.428	1
SDF-1b	0.612	0.246	0.432	2.91
DKK-1	0.612	0.247	0.433	3.08
CD320	0.388	0.248	0.434	-0.213
Netrin-4	0.602	0.248	0.434	1.77
Cardiotrophin-1	0.605	0.25	0.436	2.4
IKK gamma	0.391	0.251	0.438	-0.0903
FGF R5	0.389	0.253	0.44	-0.0399
Serpin B8	0.611	0.254	0.442	0.218
BMPR-II	0.411	0.256	0.443	-0.202
ANGPTL4	0.611	0.257	0.443	1.52
HE4	0.611	0.257	0.443	0.335
Serpin B2	0.393	0.257	0.443	-0.000584
EDAR	0.609	0.261	0.45	0.552
MMP-10	0.609	0.262	0.45	2.5
CANT1	0.609	0.262	0.45	0.641
TWEAK R	0.405	0.263	0.451	1.09
FcERI	0.394	0.263	0.451	-0.132
PD-L2	0.607	0.264	0.452	0.971
Pref-1	0.392	0.267	0.457	-0.268
Sirtuin 2	0.604	0.269	0.458	1.76
GPR111	0.393	0.269	0.459	0.22
Nogo-A	0.595	0.27	0.459	1.27
CD40	0.396	0.271	0.461	0.719
PD-ECGF	0.607	0.271	0.461	2.03
Caspase-3	0.589	0.272	0.461	3.61
SOX9	0.603	0.273	0.461	1.11
Tenascin R	0.394	0.273	0.461	-0.451
CF XIV	0.604	0.275	0.464	1.44
ANGPTL7	0.432	0.276	0.465	0.522
GALNT3	0.394	0.276	0.465	0.0785
BATF3	0.446	0.277	0.466	-0.0183
CLUL1	0.606	0.278	0.466	0.658
N-Cadherin	0.593	0.279	0.467	1.22
BAFF R	0.589	0.281	0.47	1.2
Granzyme A	0.598	0.281	0.47	1.86
CD300e	0.605	0.282	0.47	0.752
CDX4	0.596	0.282	0.47	1.07
Contactin-1	0.605	0.283	0.471	0.366
Paxillin	0.422	0.283	0.47	0.202
Reg1B	0.402	0.286	0.474	1.88
ISLR-2	0.398	0.286	0.474	-0.0975
Reg4	0.578	0.287	0.475	0.923
IL-4 Ra	0.604	0.288	0.475	0.273
S100A1	0.553	0.288	0.475	0.931
GFAP	0.553	0.288	0.475	1.37
MIG	0.405	0.289	0.475	3.36
ELF3	0.576	0.29	0.477	0.665
PLA2G4A	0.431	0.293	0.48	-0.389
TGFa	0.602	0.294	0.481	1.11
Granulysin	0.602	0.294	0.481	1.37
CD300a	0.425	0.297	0.486	0.764
B7-1	0.403	0.298	0.486	0.927
Caspase‚Äë9	0.414	0.298	0.486	-0.117
Cadherin-4	0.601	0.299	0.486	1.36
DSPG3	0.448	0.299	0.486	0.212
RalB	0.448	0.299	0.486	0.139
IL-1ra	0.6	0.302	0.489	1.47
C1qTNF4	0.581	0.303	0.49	1.42
CD200 R1	0.415	0.304	0.492	-1.17
TFPI-2	0.593	0.305	0.493	0.816
Cadherin-17	0.593	0.305	0.493	1.2
Glucokinase	0.404	0.31	0.499	-0.00823
b-NGF	0.437	0.311	0.501	0.208
Gas 1	0.587	0.314	0.504	1.5
TWEAK	0.586	0.314	0.504	1.34
Melan-A	0.571	0.316	0.507	1.74
SREC-II	0.598	0.317	0.507	0.78
IL-2	0.547	0.32	0.509	1.12
Carbonic Anhydrase XII	0.547	0.32	0.509	0.485
Cystatin SA	0.415	0.32	0.509	1.52
Fgr	0.436	0.32	0.509	0.0615
DNMT3A	0.547	0.32	0.509	0.988
SHP-1	0.582	0.321	0.51	1.39
ADAM8	0.591	0.325	0.515	0.771
NT-3	0.568	0.328	0.519	1.57
Presenilin 1	0.58	0.331	0.523	1.36
p53	0.413	0.332	0.525	-0.319
VAP-A	0.594	0.335	0.528	0.254
PON1	0.576	0.337	0.531	1.43
Notch-3	0.593	0.341	0.536	1.2
R-Spondin 3	0.429	0.344	0.54	0.175
hCG alpha	0.429	0.344	0.54	-0.065
GSTM1	0.414	0.347	0.543	0.586
Troponin C	0.585	0.348	0.543	0.956
Serpin A12	0.412	0.348	0.543	0.207
CA6	0.564	0.349	0.543	1.43
Syntaxin 4	0.564	0.349	0.543	1.68
Plexin A4	0.586	0.352	0.547	1.07
GATA-5	0.42	0.352	0.547	0.254
NT-4	0.587	0.353	0.547	1.63
EDIL3	0.591	0.353	0.548	0.547
FCRL5	0.582	0.354	0.548	0.88
MCEMP1	0.588	0.354	0.548	0.789
CD30	0.421	0.355	0.548	0.285
IL-11	0.541	0.356	0.548	0.771
Fibromodulin	0.541	0.356	0.548	0.629
Cathepsin B	0.589	0.357	0.55	2.17
DDR1	0.565	0.358	0.551	0.881
SULT2B1	0.589	0.36	0.552	0.34
Cystatin SN	0.419	0.361	0.554	1.38
Numb	0.422	0.362	0.554	-0.216
SULT1C2	0.58	0.362	0.554	1.12
NAP-2	0.588	0.366	0.558	0.965
BMP-9	0.579	0.366	0.558	3.18
MIA	0.585	0.366	0.558	0.898
Endoglin	0.587	0.367	0.558	1.06
proGRP	0.453	0.369	0.56	0.195
VEGF R3	0.434	0.37	0.562	0.285
TNFb	0.469	0.374	0.567	-0.114
CD35	0.586	0.379	0.574	0.631
ADAM22	0.585	0.38	0.574	0.773
Wnt-4	0.415	0.38	0.574	0.192
IL-5	0.454	0.381	0.574	0.568
VAMP-1	0.581	0.383	0.574	-0.132
CTRC	0.429	0.383	0.574	1.05
Bcl-10	0.42	0.383	0.574	-0.00717
Jagged 1	0.415	0.384	0.574	-0.242
Granzyme H	0.576	0.384	0.574	0.591
FABP8	0.443	0.384	0.574	0.309
Pentraxin 3	0.584	0.386	0.578	2.17
LRP-1 Cluster III	0.567	0.389	0.581	1.78
Nestin	0.558	0.39	0.581	1.27
TIMP-4	0.418	0.394	0.586	0.669
HMGB3	0.561	0.394	0.586	0.294
IL-31	0.535	0.396	0.586	0.724
CD4	0.535	0.396	0.586	0.607
Enteropeptidase	0.42	0.396	0.586	-0.378
Syntaxin 6	0.535	0.396	0.586	1.1
IL-13 R2	0.581	0.398	0.587	1.4
CK18	0.58	0.398	0.587	0.381
Kallikrein 14	0.582	0.399	0.588	-0.099
GIF	0.418	0.399	0.588	0.0992
KLK8	0.429	0.4	0.589	-0.139
CNTF R alpha	0.445	0.404	0.592	-0.0684
CD96	0.445	0.404	0.592	0.723
FosB	0.572	0.407	0.596	0.286
6Ckine	0.579	0.411	0.601	0.752
SOD3	0.58	0.412	0.601	0.789
MIP-3b	0.575	0.413	0.601	1.31
Calreticulin	0.58	0.413	0.601	0.494
ENPP-2	0.58	0.413	0.601	0.366
AMIGO2	0.558	0.413	0.601	0.641
GLB1	0.579	0.415	0.602	0.636
ANGPTL2	0.444	0.415	0.602	-0.456
MDGA1	0.426	0.417	0.604	0.206
GFR alpha-1	0.576	0.418	0.604	1.15
Arginase 1	0.577	0.418	0.604	-0.334
cIAP-2	0.566	0.419	0.605	0.95
MSP R	0.566	0.419	0.605	1.18
Aggrecan	0.427	0.422	0.607	0.023
HIF-1 beta	0.557	0.423	0.607	-0.0231
GALNT10	0.574	0.423	0.607	1.27
PRDX4	0.431	0.423	0.607	-0.00688
Granzyme B	0.578	0.424	0.607	0.248
2B4	0.422	0.425	0.607	0.0108
IL-1 R5	0.552	0.425	0.607	1.38
ILT4	0.574	0.428	0.612	1.67
MEPE	0.427	0.43	0.614	-0.0236
IGF-2	0.551	0.435	0.62	1.74
TSLP	0.433	0.436	0.62	0.293
Latexin	0.575	0.436	0.62	1.45
Kell	0.439	0.438	0.622	-0.374
Prolactin R	0.568	0.44	0.624	1.28
Insulin R	0.569	0.44	0.624	1.39
MDM2	0.529	0.443	0.626	0.155
Dkk-4	0.529	0.443	0.626	0.463
FCAR	0.426	0.446	0.63	-0.352
Cadherin-6	0.566	0.447	0.63	-0.0266
CD27 Ligand	0.572	0.447	0.63	2.23
CRP	0.574	0.448	0.63	1.02
IL-27 Ra	0.432	0.448	0.63	0.331
CD109	0.459	0.451	0.632	1.05
Desmin	0.431	0.451	0.632	-0.175
XEDAR	0.435	0.452	0.632	0.298
Dystroglycan	0.571	0.452	0.632	1.05
NTB-A	0.572	0.454	0.634	0.905
NSE	0.573	0.455	0.634	3.15
FoxO3	0.434	0.456	0.635	0.225
IL-1 F5	0.573	0.456	0.635	0.526
CHI3L1	0.572	0.457	0.636	1.28
ST8SIA1	0.566	0.459	0.638	0.94
CA13	0.569	0.462	0.641	0.487
Neurexin 3 beta	0.433	0.465	0.644	0.315
IL-17B	0.45	0.466	0.645	-0.519
LILRB4	0.432	0.466	0.645	0.16
IL-21	0.452	0.468	0.646	0.465
Semaphorin 4C	0.446	0.47	0.647	0.0016
CPE	0.571	0.471	0.647	0.51
GDF-9	0.472	0.471	0.647	-0.67
S100A6	0.571	0.471	0.647	0.284
Layilin	0.57	0.474	0.651	0.198
EDA-A2	0.564	0.475	0.652	1.04
ILKAP	0.546	0.479	0.656	1.24
Brachyury	0.435	0.481	0.657	0.181
C-myc	0.554	0.482	0.657	1.16
NCK1	0.554	0.482	0.657	1.43
TAFA1	0.46	0.482	0.657	-0.346
FGF-9	0.56	0.483	0.657	1.06
Lin28	0.555	0.484	0.658	1.46
Marapsin	0.568	0.484	0.658	0.446
Caspr2	0.554	0.488	0.663	0.876
Collagen XIII	0.552	0.489	0.664	1.86
ICAM-3	0.435	0.491	0.664	-1.09
Kirrel3	0.437	0.491	0.664	0.11
NELL1	0.452	0.491	0.664	0.125
CRIM1	0.567	0.493	0.664	0.395
LAMA4	0.562	0.493	0.664	0.946
FUT11	0.435	0.493	0.664	0.155
BNIP3	0.557	0.493	0.664	1.66
ST6GAL1	0.454	0.495	0.664	0.0554
IL-7	0.524	0.497	0.664	1.3
TNFa	0.524	0.497	0.664	0.181
BAI1	0.544	0.497	0.664	0.956
F-Spondin	0.438	0.497	0.664	0.201
GRO	0.565	0.498	0.664	1.12
IDO	0.559	0.498	0.664	0.504
LEDGF	0.546	0.498	0.664	0.467
Olig2	0.554	0.499	0.664	0.411
LRIG1	0.44	0.501	0.665	-0.00329
USAG1	0.562	0.501	0.665	0.413
Nectin-4	0.434	0.501	0.665	-0.164
RGM-C	0.564	0.506	0.67	1.03
CD47	0.565	0.506	0.67	1.04
DCBLD2	0.464	0.506	0.67	0.823
SMPD1	0.557	0.508	0.671	1.38
PDGF-BB	0.439	0.509	0.671	0.892
FUT8	0.564	0.509	0.671	1.1
Jagged 2	0.475	0.51	0.672	0.272
MIS RII	0.564	0.511	0.672	0.648
ADAMTSL-1	0.446	0.513	0.674	0.168
ZAP70	0.548	0.513	0.674	1.5
PDGF Rb	0.441	0.514	0.674	0.0473
Desmocollin-3	0.436	0.515	0.674	-0.162
Endocan	0.555	0.518	0.678	1.4
Galectin‚Äë10	0.562	0.518	0.678	0.59
B3GNT2	0.563	0.52	0.679	0.372
IL-2 Ra	0.441	0.525	0.684	0.439
PU.1	0.561	0.526	0.684	0.0183
HO-1	0.561	0.526	0.684	0.326
IL-1 F6	0.539	0.528	0.687	1.63
FXR	0.441	0.53	0.688	0.203
MDC	0.476	0.531	0.688	0.127
TPST2	0.561	0.531	0.688	0.411
CMG-2	0.56	0.536	0.693	1.2
Galanin	0.447	0.536	0.693	-0.0172
Gas6	0.44	0.538	0.694	-0.326
LAMP	0.56	0.538	0.694	0.234
ULBP-1	0.56	0.539	0.695	0.475
ALPL	0.449	0.539	0.695	0.178
GSTP1	0.458	0.543	0.699	0.307
Neuroligin 2	0.448	0.544	0.699	0.103
vWF-A2	0.448	0.545	0.7	0.653
IL-24	0.555	0.548	0.701	2.33
FAM3A	0.444	0.548	0.701	0.0512
Siglec-7	0.559	0.548	0.701	0.531
TRAIL R4	0.466	0.549	0.702	0.911
CK19	0.446	0.551	0.703	-0.0978
IL-10 Rb	0.444	0.554	0.706	0.0544
RGM-A	0.459	0.555	0.707	0.0758
IL-31 RA	0.554	0.556	0.707	1.45
GPR56	0.442	0.556	0.707	-0.0788
BAK	0.446	0.556	0.707	0.202
HAPLN4	0.454	0.557	0.707	0.713
CD39L4	0.556	0.562	0.712	0.766
Sirtuin 1	0.466	0.563	0.713	0.145
SPHK1	0.445	0.565	0.713	-0.00719
SNCG	0.556	0.565	0.713	-0.24
Cyr61	0.554	0.569	0.719	0.474
FKBP38	0.448	0.57	0.719	0.242
ACP6	0.448	0.571	0.719	0.324
IL-23	0.545	0.572	0.72	0.0303
EXTL3	0.476	0.575	0.722	-0.504
B4GalT1	0.552	0.577	0.723	0.656
PAR1	0.448	0.577	0.723	0.477
Sirtuin 5	0.554	0.579	0.726	0.817
Annexin A1	0.554	0.585	0.732	0.51
CA72-4	0.548	0.586	0.733	-0.522
VEGF-C	0.552	0.591	0.738	2.18
Bax	0.469	0.592	0.739	0.0871
MSP	0.459	0.594	0.74	3.11
EphB2	0.545	0.594	0.74	1.15
C1qTNF9	0.453	0.596	0.741	0.405
Contactin-3	0.458	0.597	0.742	0.201
Tie-2	0.453	0.598	0.742	1.25
FAS L	0.551	0.6	0.744	1.83
PSMA1	0.551	0.603	0.747	0.379
TRAIL	0.549	0.604	0.747	0.854
CIB1	0.545	0.608	0.751	0.3
VAMP-2	0.451	0.613	0.757	-0.162
AgRP	0.549	0.615	0.758	0.566
mGluR3	0.531	0.616	0.759	0.697
TMEFF1	0.541	0.619	0.762	0.84
Annexin A4	0.545	0.621	0.764	0.765
GDF-3	0.54	0.622	0.764	0.926
Kallikrein 1	0.543	0.624	0.766	-0.382
LRRTM1	0.542	0.627	0.768	0.971
TAFA5	0.535	0.628	0.768	1.34
CHRDL2	0.466	0.628	0.768	0.716
Klotho beta	0.465	0.628	0.768	0.265
CD2	0.456	0.631	0.77	0.225
PRX1	0.547	0.632	0.771	0.323
GDNF	0.539	0.633	0.771	1.13
Mcl-1	0.535	0.634	0.772	1.13
Norrin	0.54	0.636	0.773	0.669
TGM3	0.546	0.64	0.776	0.328
ASAM	0.546	0.64	0.776	0.409
GLI-3	0.46	0.641	0.776	0.429
COCO	0.456	0.641	0.776	-0.169
IL-29	0.512	0.643	0.776	0.191
cIAP-1	0.512	0.643	0.776	0.11
Epimorphin	0.512	0.643	0.776	0.0618
Semaphorin 4G	0.545	0.644	0.776	0.673
BMPR-IB	0.541	0.647	0.78	0.0339
Ficolin-1	0.544	0.648	0.78	0.503
SOX10	0.458	0.651	0.783	0.626
ErbB4	0.544	0.652	0.784	0.936
Siglec-6	0.46	0.653	0.784	0.0396
G-CSF	0.473	0.658	0.789	1.08
Matriptase	0.458	0.66	0.789	0.182
FCRLB	0.534	0.66	0.789	0.353
BCL-2	0.542	0.66	0.789	0.194
FGF-7	0.538	0.661	0.79	1.24
Integrin alpha 4	0.469	0.664	0.792	0.72
FoxP3	0.54	0.665	0.792	0.69
SR-AI	0.542	0.666	0.792	0.438
DCTN1	0.536	0.666	0.792	0.331
Desmoglein-3	0.542	0.667	0.792	-0.0802
DFF45	0.463	0.669	0.794	0.17
CLEC-2	0.531	0.676	0.801	1.34
CLEC4D	0.482	0.677	0.802	0.0743
IkB-E	0.464	0.678	0.803	0.705
THSD1	0.54	0.684	0.807	0.247
SCF R	0.54	0.685	0.807	0.158
PDGF R alpha	0.524	0.685	0.807	0.355
Olig1	0.524	0.685	0.807	1.19
SOX2	0.534	0.687	0.808	1.2
LMW-PTP	0.464	0.687	0.808	0.388
IL-12p40	0.471	0.688	0.808	1.69
Kremen-2	0.535	0.69	0.81	1.34
p55PIK	0.536	0.69	0.81	0.966
LEKTI	0.539	0.693	0.813	0.429
MMP-12	0.528	0.695	0.813	1.09
NFKB1	0.466	0.696	0.814	0.572
SULT2A1	0.471	0.699	0.816	-0.142
Kallikrein 12	0.528	0.7	0.817	0.641
NKp80	0.476	0.701	0.818	0.165
FABP3	0.524	0.702	0.818	-0.137
GRK5	0.465	0.707	0.823	0.00961
Notch-1	0.536	0.71	0.824	1.07
CD83	0.536	0.711	0.824	0.182
MPF	0.536	0.711	0.824	1.24
Pax4	0.472	0.711	0.824	0.479
FLRG	0.464	0.711	0.824	1.92
OMgp	0.471	0.712	0.824	0.68
FGF-21	0.534	0.714	0.824	2.24
TGFb3	0.526	0.715	0.824	1.43
Caspase 8	0.526	0.715	0.824	1.5
HNMT	0.465	0.719	0.829	0.0898
IL-21R	0.466	0.72	0.829	-0.147
CHST1	0.474	0.723	0.831	-0.264
IL-34	0.473	0.728	0.837	0.00293
B7-H4	0.52	0.729	0.837	0.605
PDGF-AA	0.466	0.73	0.837	0.122
TREML1	0.478	0.731	0.838	-0.187
LDL R	0.534	0.733	0.839	0.649
HCC-4	0.532	0.734	0.839	2.08
TrkA	0.529	0.735	0.839	0.9
PCK1	0.533	0.736	0.839	0.64
DAB2	0.468	0.736	0.839	0.504
IL-8	0.533	0.737	0.839	0.506
Carboxypeptidase A2	0.471	0.737	0.839	2.66
Kallikrein 11	0.533	0.739	0.84	0.384
CA8	0.53	0.74	0.84	0.948
GMF-beta	0.469	0.74	0.84	0.261
TSLP R	0.527	0.741	0.84	0.719
LSECtin	0.47	0.745	0.844	0.172
Cathepsin F	0.48	0.746	0.844	0.0895
CD48	0.471	0.747	0.844	0.239
OX40 Ligand	0.485	0.748	0.845	0.332
CD23	0.469	0.757	0.851	0.294
CCL28	0.506	0.758	0.851	0.356
I-309	0.506	0.758	0.851	0.0816
IL-4	0.506	0.758	0.851	0.0169
IL-12p70	0.506	0.758	0.851	0.0228
Nectin-3	0.506	0.758	0.851	0.029
AMSH	0.474	0.761	0.855	0.397
HSD17B1	0.481	0.773	0.867	0.572
VAP-B	0.524	0.774	0.867	0.685
BMP-4	0.526	0.776	0.867	1.14
Artemin	0.528	0.776	0.867	0.0183
KIR2DL3	0.517	0.776	0.867	-0.23
IL-17 RD	0.474	0.777	0.867	0.317
MAP1D	0.522	0.781	0.871	0.755
NTAL	0.52	0.783	0.872	0.66
MMP-3	0.473	0.784	0.873	2.86
Erythropoietin	0.519	0.788	0.876	1.13
ER alpha	0.475	0.789	0.876	0.408
Lck	0.526	0.789	0.876	0.577
NRG1-alpha	0.525	0.791	0.877	0.417
DEFB-3	0.526	0.792	0.878	0.735
Plexin B3	0.526	0.794	0.879	0.27
UCH-L3	0.476	0.799	0.882	0.598
Activin AB	0.481	0.799	0.882	0.78
Relaxin-1	0.481	0.799	0.882	0.625
TC-PTP	0.478	0.803	0.885	0.165
FoxM1	0.48	0.812	0.895	0.15
HAPLN1	0.479	0.821	0.904	0.554
AIF	0.478	0.822	0.904	0.0298
CD58	0.519	0.826	0.906	1.18
Nicastrin	0.486	0.826	0.906	0.516
SorCS3	0.479	0.827	0.906	0.437
HS3ST4	0.512	0.827	0.906	0.586
PDX-1	0.52	0.828	0.906	0.749
HGF R	0.521	0.832	0.908	0.713
CILP-1	0.521	0.832	0.908	-0.027
GFR alpha-3	0.481	0.832	0.908	0.588
BMP-7	0.486	0.835	0.91	-0.262
GCNT1	0.516	0.835	0.91	1.15
NrCAM	0.519	0.836	0.911	1.89
UNC5H3	0.481	0.838	0.912	0.448
CD49b	0.519	0.842	0.916	0.88
TAFA2	0.487	0.845	0.918	0.463
FRS2	0.487	0.849	0.921	-0.437
Dopa Decarboxylase	0.481	0.85	0.921	0.116
HepaCAM	0.481	0.85	0.921	0.31
CTACK	0.484	0.851	0.921	1.25
IL-17C	0.515	0.855	0.924	1.17
TECK	0.484	0.857	0.926	0.456
CRISP-2	0.484	0.861	0.929	0.815
CHST3	0.484	0.864	0.932	0.0208
GITR	0.512	0.866	0.932	0.56
Bora	0.512	0.866	0.932	1.55
CEACAM-5	0.484	0.869	0.934	0.3
TPO	0.514	0.872	0.937	2.43
APLP‚Äë1	0.516	0.874	0.938	0.357
PP	0.509	0.875	0.938	-0.0103
LAG-3	0.513	0.879	0.94	1.53
Pax3	0.489	0.88	0.94	-0.549
RCOR1	0.515	0.88	0.94	0.189
CTLA4	0.488	0.88	0.94	0.805
PTP1B	0.486	0.881	0.94	1.03
ST8SIA2	0.508	0.882	0.941	0.663
Testican 2	0.514	0.885	0.943	0.448
Siglec-10	0.514	0.889	0.945	0.447
LOXL2	0.491	0.889	0.945	0.941
BLC	0.493	0.89	0.945	2.22
GPR115	0.513	0.89	0.945	0.62
Doc2 alpha	0.488	0.893	0.947	0.498
S100A2	0.512	0.893	0.947	0.338
Nrf2	0.488	0.894	0.947	0.755
THAP11	0.49	0.9	0.953	-0.0809
CA5B	0.511	0.903	0.954	0.781
SH2D1A	0.489	0.903	0.954	0.395
CL-P1	0.508	0.908	0.957	1.23
HS3ST1	0.494	0.91	0.957	1.1
MDGA2	0.494	0.91	0.957	0.798
MEF2C	0.508	0.91	0.957	0.967
TGM4	0.492	0.91	0.957	-0.116
CA5A	0.508	0.912	0.958	0.183
GRAP2	0.489	0.913	0.958	0.249
Contactin-2	0.511	0.915	0.959	0.578
SLITRK4	0.511	0.915	0.959	0.28
NPTXR	0.489	0.918	0.961	0.465
APRIL	0.508	0.92	0.963	1.28
KIR3DL1	0.507	0.922	0.964	0.774
MFRP	0.491	0.927	0.967	0.986
GALNT2	0.509	0.927	0.967	0.359
MOG	0.509	0.927	0.967	-0.0222
Follistatin-like 1	0.492	0.932	0.971	0.534
TRAF‚Äë3	0.506	0.936	0.975	0.913
GROa	0.508	0.937	0.975	0.973
MIP-3a	0.496	0.943	0.979	1.93
Testican 1	0.507	0.943	0.979	0.258
Cadherin-13	0.493	0.945	0.979	0.474
LILRA5	0.507	0.945	0.979	0.808
MKK6	0.506	0.946	0.979	0.387
APE	0.506	0.946	0.979	0.459
HAO-1	0.506	0.95	0.982	0.217
MICA	0.494	0.956	0.986	0.272
Common beta Chain	0.494	0.956	0.986	0.298
CD6	0.506	0.956	0.986	0.244
sFRP-3	0.495	0.959	0.987	1.23
PIGF	0.505	0.961	0.987	0.0651
Semaphorin 4D	0.505	0.961	0.987	0.301
Contactin-5	0.505	0.961	0.987	0.814
Persephin	0.495	0.961	0.987	0.131
FLRT2	0.496	0.964	0.988	0.253
Glypican 3	0.504	0.964	0.988	0.407
BMP-2	0.495	0.965	0.988	0.858
IRF4	0.496	0.968	0.991	0.718
LRPAP	0.504	0.971	0.992	0.75
VEGF R2	0.504	0.972	0.992	0.782
Thyroid Peroxidase	0.496	0.972	0.992	0.406
DRAK1	0.496	0.974	0.993	0.433
Podocalyxin	0.496	0.976	0.994	0.29
bFGF	0.502	0.983	1	0.451
TSC1	0.498	0.983	1	0.137
Semaphorin 3E	0.498	0.984	1	0.089
Renin	0.498	0.985	1	0.785
Stabilin-2	0.502	0.99	1	0.759
Nesfatin-1	0.501	0.991	1	0.151
CNP	0.499	0.991	1	-0.218
CD5	0.501	0.993	1	0.9
METTL11A	0.501	0.993	1	0.332
Cortactin	0.499	0.995	1	0.548
Neurogranin	0.499	0.995	1	0.297
FGF R3	0.499	0.995	1	0.278
AR	0.5	1	1	0.354
HB-EGF	0.5	1	1	0
GM-CSF	0.5	1	1	0
IFNg	0.5	1	1	0
Activin RIIB	0.5	1	1	0
BOC	0.5	1	1	0
AMIGO	0.5	1	1	0
CEACAM-3	0.5	1	1	0
S100B	0.5	1	1	0.886
SH2B1	0.5	1	1	0.903

## Sheet: mixed_vs_HD
feature	wilc_auc	wilc_p	wilc_padj	logfc
CD163	0.996	7.21e-07	0.000311	6.78
MCSF R	0.996	7.25e-07	0.000311	3.72
EGF R	0.987	1.15e-06	0.000311	2.54
MMP-13	0.987	1.15e-06	0.000311	3.48
PCSK9	0.975	2.11e-06	0.000311	4.62
FAP	0.975	2.18e-06	0.000311	4.83
Thyroglobulin	0.973	2.38e-06	0.000311	3.01
Cathepsin H	0.971	2.6e-06	0.000311	2.18
Angiotensinogen	0.971	2.6e-06	0.000311	2.82
CPA1	0.969	2.84e-06	0.000311	3.23
ALCAM	0.967	3.11e-06	0.000311	3.6
NCAM-1	0.967	3.11e-06	0.000311	2.97
FABP2	0.956	5.25e-06	0.000467	5.3
Galectin-1	0.955	5.72e-06	0.000467	2.36
GHR	0.953	5.83e-06	0.000467	4.43
TSP-4	0.953	6.24e-06	0.000468	1.97
FOLR2	0.947	8.06e-06	0.000545	3.64
ASAHL	0.946	8.39e-06	0.000545	2.69
C2	0.945	8.77e-06	0.000545	3.65
IL-20	0.944	9.08e-06	0.000545	2.92
Cathepsin S	0.94	1.13e-05	0.000614	1.98
DLL1	0.94	1.13e-05	0.000614	3.06
Ferritin	0.938	1.23e-05	0.000614	2.06
Neuropilin-1	0.938	1.23e-05	0.000614	2.57
CD27	0.935	1.45e-05	0.000695	1.43
SCF	0.933	1.53e-05	0.000708	3
DPPIV	0.931	1.71e-05	0.000759	2.22
L-Selectin	0.929	1.85e-05	0.000794	3.82
GLA	0.927	2.01e-05	0.000832	1.49
CD206	0.923	2.38e-05	0.000952	4.85
DBH	0.922	2.55e-05	0.000985	3.29
Tenascin C	0.919	2.73e-05	0.00102	3.2
DR6	0.916	3.26e-05	0.00119	2.38
ICAM-2	0.915	3.53e-05	0.00121	1.15
Attractin	0.915	3.53e-05	0.00121	1.92
IL-1 R3	0.913	3.82e-05	0.00127	1.61
TLR2	0.909	4.47e-05	0.00145	1.33
C1qTNF1	0.906	4.94e-05	0.00156	2.83
Angiostatin	0.904	5.08e-05	0.00156	6.91
Nidogen-1	0.9	6.58e-05	0.00192	2.32
CD157	0.9	6.58e-05	0.00192	1.43
ACE-2	0.899	6.73e-05	0.00192	3.33
CD40L	0.898	7.08e-05	0.00198	2.87
VCAM-1	0.896	7.67e-05	0.00209	2.26
SLPI	0.893	8.92e-05	0.00226	2.08
Trypsin Pan	0.893	8.92e-05	0.00226	2.13
SAA	0.889	9.39e-05	0.00226	2.57
Desmoglein 2	0.891	9.48e-05	0.00226	3.81
C5a	0.891	9.61e-05	0.00226	3.74
MBL	0.891	9.62e-05	0.00226	4.51
FUCA1	0.891	9.62e-05	0.00226	1.78
IGSF4B	0.889	0.000104	0.00239	1.81
Neprilysin	0.885	0.00012	0.00267	1.87
Serpin B6	0.885	0.00012	0.00267	1.62
IDS	0.884	0.00013	0.00283	1.03
CD7	0.881	0.000145	0.0031	1.21
Park7	0.88	0.00015	0.00316	2.51
Osteoactivin	0.878	0.000161	0.00334	1.3
LAMP2	0.876	0.000174	0.00353	1.31
PILR-alpha	0.875	0.000185	0.0037	2.54
Fetuin B	0.868	0.000194	0.00381	4.53
LAMP1	0.871	0.000216	0.00417	1.63
Integrin alpha 1	0.869	0.000232	0.00441	1.18
IGF-1R	0.164	0.000261	0.00489	-1.67
Cathepsin L	0.865	0.000267	0.00493	1.69
PAM	0.865	0.000276	0.00503	1.13
Activin C	0.858	0.000325	0.00573	3.65
Pepsinogen II	0.86	0.000327	0.00573	1.51
TIMP-1	0.86	0.00033	0.00573	2.07
Annexin V	0.856	0.000372	0.00631	1.63
IFN-gamma R1	0.856	0.000379	0.00631	1.4
MCAM	0.856	0.000379	0.00631	1.6
TIM-4	0.855	0.000404	0.00658	1.71
CD13	0.855	0.000406	0.00658	1.22
AHCY	0.853	0.000433	0.00677	1.48
C1q R1	0.853	0.000434	0.00677	1.48
MMP-7	0.853	0.000435	0.00677	1.12
Contactin-4	0.849	0.000473	0.00727	2.69
4-1BB Ligand	0.162	0.00049	0.00745	-2.65
CD314	0.195	0.000526	0.0079	-0.641
AMICA	0.847	0.000533	0.0079	1.28
CD28	0.842	0.000541	0.00791	3.11
PF4	0.845	0.000569	0.00805	2.73
OPG	0.845	0.00057	0.00805	1.34
DcR3	0.845	0.00057	0.00805	2.24
CEACAM-1	0.844	0.00061	0.00841	1.16
Clusterin	0.844	0.00061	0.00841	1.73
Calreticulin-2	0.18	0.00062	0.00846	-1.04
Lumican	0.842	0.000652	0.00879	1.07
IGFBP-2	0.84	0.000697	0.00929	1.48
BMPR-IA	0.215	0.000737	0.0096	-1
MCP-1	0.838	0.000744	0.0096	2.33
LIMPII	0.838	0.000744	0.0096	1.4
Cathepsin A	0.837	0.000769	0.00982	0.992
CD42b	0.829	0.000788	0.00983	2.59
CD99	0.836	0.000795	0.00983	0.821
Cf10	0.836	0.000795	0.00983	2.72
ST3GAL1	0.835	0.00082	0.00989	1.49
Fetuin A	0.835	0.000821	0.00989	0.928
LRRC4	0.818	0.000835	0.00989	3.84
CD155	0.835	0.000849	0.00989	2.76
EphA2	0.835	0.000849	0.00989	1.12
Cathepsin X	0.835	0.000849	0.00989	0.961
LYVE-1	0.833	0.000906	0.0103	0.877
IL-18 Rb	0.195	0.000916	0.0103	-1.41
OX40	0.4	0.000926	0.0103	-0.928
IL-23 R	0.82	0.000927	0.0103	3.5
Langerin	0.2	0.000927	0.0103	-1.17
BTC	0.301	0.000966	0.0103	-0.715
TRANCE	0.831	0.000966	0.0103	2.18
Dtk	0.831	0.000967	0.0103	1.12
CRTAM	0.831	0.000967	0.0103	1.59
DPPII	0.831	0.000967	0.0103	2.24
PD-1	0.829	0.00103	0.0109	1.27
p27	0.218	0.00117	0.0122	-1.04
IGFBP-6	0.825	0.00121	0.0125	2.81
TSH	0.215	0.00131	0.0135	-1.09
Thrombomodulin	0.82	0.00142	0.0143	0.859
Ephrin-B3	0.8	0.00144	0.0143	4.17
Glypican 5	0.8	0.00144	0.0143	3.45
Nogo Receptor	0.8	0.00144	0.0143	3.62
CPM	0.815	0.00149	0.0147	2.48
Hepsin	0.818	0.00151	0.0147	1.64
ADAMTS13	0.249	0.00153	0.0148	-1.09
4-1BB	0.816	0.00161	0.0153	1.3
BCMA	0.816	0.00161	0.0153	0.941
TACE	0.202	0.00164	0.0154	-0.934
FCRL1	0.205	0.00164	0.0154	-1.19
NQO-1	0.806	0.00172	0.016	2.28
CD39L3	0.205	0.00176	0.0162	-0.618
CXCL14	0.813	0.00182	0.0167	2.41
Galectin-8	0.811	0.00191	0.0172	1.98
JAM-C	0.811	0.00194	0.0172	0.787
TPP1	0.811	0.00194	0.0172	0.941
VSIG4	0.811	0.00194	0.0172	0.985
DLL4	0.805	0.00195	0.0172	2.54
G-CSF R	0.809	0.00199	0.0174	1.88
CD300f	0.807	0.00202	0.0176	2.09
EMR2	0.809	0.00206	0.0176	1.18
SPARCL1	0.809	0.00206	0.0176	0.777
RANK	0.803	0.00208	0.0176	2.6
SDF-1a	0.256	0.00209	0.0176	-0.942
FCRL3	0.801	0.00221	0.0186	2.48
TNF RII	0.806	0.00225	0.0188	0.727
IL-32 alpha	0.205	0.00231	0.0189	-0.986
GASP-1	0.805	0.00232	0.0189	1.84
IL-18	0.805	0.00232	0.0189	1.97
ICAM-1	0.804	0.00247	0.0197	1.33
Resistin	0.804	0.00247	0.0197	0.768
PSP94	0.804	0.00247	0.0197	1.13
E-Selectin	0.802	0.00262	0.0208	1.57
CA4	0.801	0.0027	0.0213	1.79
LAIR2	0.791	0.00272	0.0214	3.8
Siglec-5	0.8	0.00278	0.0215	2.65
Cystatin E M	0.8	0.00278	0.0215	0.626
gp130	0.798	0.00295	0.0226	0.743
CD97	0.798	0.00295	0.0226	0.95
IL-13 R1	0.796	0.00304	0.0231	2.41
TIM-1	0.796	0.00313	0.0236	1.57
FABP4	0.795	0.00332	0.0249	2.63
DKK-1	0.793	0.00348	0.0258	4.07
CES2	0.793	0.00348	0.0258	1.87
Eotaxin	0.793	0.00352	0.0258	1.76
HAI-1	0.793	0.00352	0.0258	1.45
uPAR	0.791	0.00373	0.027	0.817
Prostasin	0.791	0.00373	0.027	0.719
TGFb1	0.786	0.00391	0.0281	1.93
MCSF	0.789	0.00395	0.0282	0.646
SIRP alpha	0.231	0.00402	0.0286	-1.32
IGFBP-4	0.784	0.00411	0.0289	4.31
AFP	0.782	0.00417	0.0289	3.12
Fas	0.787	0.00419	0.0289	1.85
IGF-2R	0.787	0.00419	0.0289	1.16
GUSB	0.787	0.00419	0.0289	0.877
IL-6	0.775	0.00421	0.0289	3.1
VEGF-C	0.786	0.0043	0.0292	3.11
Furin	0.786	0.00431	0.0292	1.35
SDF-1b	0.785	0.00436	0.0293	4.32
ESAM	0.785	0.00443	0.0293	0.667
JAM-A	0.785	0.00443	0.0293	1.2
OSM R beta	0.785	0.00443	0.0293	2.45
MCP-4	0.295	0.00445	0.0293	-0.494
HVEM	0.784	0.00469	0.0305	0.495
NKp30	0.782	0.00471	0.0305	2.2
FABP6	0.78	0.00471	0.0305	3.92
Kallikrein 7	0.778	0.00515	0.0332	3.26
IL-13	0.317	0.00538	0.0345	-0.749
VE-Cadherin	0.775	0.00549	0.0349	2.48
TSK	0.778	0.0055	0.0349	3.76
TREM-2	0.778	0.00556	0.0349	1.51
NKp46	0.778	0.00556	0.0349	1.56
CPB1	0.776	0.00563	0.0352	4.33
IL-18 BPa	0.233	0.0057	0.0354	-0.492
Mesothelin	0.777	0.00572	0.0354	0.653
IL-1 F7	0.77	0.00576	0.0354	1.87
PRTN3	0.776	0.00588	0.036	1.34
SLITRK5	0.773	0.00609	0.0371	2.09
TNF RI	0.775	0.00621	0.0376	0.683
TRACP	0.765	0.00625	0.0376	1.92
ANG-4	0.745	0.00626	0.0376	4
Integrin alpha 5	0.76	0.00636	0.038	2.25
HGF	0.773	0.00656	0.0382	0.683
IL-6R	0.773	0.00656	0.0382	0.743
Galectin-9	0.773	0.00656	0.0382	0.661
Syndecan-4	0.773	0.00656	0.0382	0.773
MAGP-2	0.773	0.00656	0.0382	1.02
IL-9	0.374	0.00663	0.0384	-0.352
PLUNC	0.771	0.00693	0.04	1.86
IL-1 F10	0.769	0.00697	0.04	1.21
Galectin-2	0.77	0.00707	0.0404	2.14
FABP1	0.769	0.00732	0.0416	1.27
IL-22 R alpha 1	0.766	0.00748	0.0422	1.27
Matrilin-2	0.767	0.00749	0.0422	2.5
Glyoxalase II	0.765	0.0076	0.0426	2.18
CLEC9a	0.761	0.00763	0.0426	2.32
DSCAM	0.756	0.00774	0.043	2.15
bIG-H3	0.736	0.00784	0.0433	3.63
aFGF	0.746	0.00801	0.0441	2.75
CA15-3	0.765	0.00816	0.0447	0.411
MIP-1b	0.765	0.00836	0.0456	1.81
Legumain	0.764	0.00861	0.0467	1.17
BDNF	0.755	0.00875	0.0473	2.53
BAFF	0.747	0.00908	0.0486	2.95
Dkk-3	0.762	0.00908	0.0486	0.907
GASP-2	0.748	0.00922	0.049	1.8
GKN1	0.744	0.00923	0.049	4.39
Adiponectin	0.761	0.00932	0.0493	0.735
PYY	0.751	0.00947	0.0495	1.98
IL-27	0.757	0.00956	0.0495	1.77
Spinesin	0.267	0.00956	0.0495	-1.06
Cystatin C	0.76	0.00957	0.0495	0.608
ILT2	0.76	0.00957	0.0495	1.49
RGM-B	0.759	0.00976	0.0503	1.71
Serpin F1	0.758	0.00999	0.0512	2.9
WIF-1	0.758	0.0101	0.0514	1.95
Flt-3L	0.756	0.0104	0.0528	1.37
ADAM9	0.756	0.0106	0.0536	1.21
PCDH17	0.744	0.0106	0.0536	1.66
CD34	0.271	0.0108	0.054	-0.87
IL-17R	0.755	0.0109	0.0543	1.53
PRCP	0.755	0.0109	0.0543	0.596
IFNab R2	0.75	0.0111	0.0549	3.01
NT-4	0.753	0.0112	0.0552	2.35
Cyclophilin A	0.733	0.0116	0.0568	2.74
ROBO3	0.264	0.0116	0.0568	-0.856
WISP-1	0.748	0.0117	0.0568	2.92
Lipocalin-1	0.753	0.0118	0.0568	0.602
ENPP-7	0.753	0.0118	0.0568	1.35
CDC25B	0.251	0.0118	0.0568	-0.34
CD229	0.751	0.012	0.0575	1.86
GFR alpha-2	0.748	0.0121	0.0578	1.68
IL-1 RI	0.751	0.0124	0.0591	0.79
GDF-15	0.75	0.0127	0.0597	0.591
PGRP-S	0.75	0.0127	0.0597	0.591
Uromodulin	0.75	0.0127	0.0597	0.591
DNER	0.75	0.0127	0.0597	0.591
TARC	0.311	0.0128	0.0598	0.141
EpCAM	0.749	0.013	0.0602	1.75
CXCL16	0.749	0.0131	0.0603	2.35
CD99-L2	0.749	0.0131	0.0603	0.579
CD14	0.748	0.0134	0.0614	0.58
Cathepsin D	0.748	0.0134	0.0614	0.573
htPAPP-A	0.745	0.0136	0.0621	1.74
Midkine	0.747	0.0138	0.0623	1.52
IL-7 R alpha	0.747	0.0138	0.0623	1.1
OPN	0.746	0.0141	0.0634	0.627
Lipocalin-2	0.746	0.0141	0.0634	0.54
Thrombospondin-5	0.744	0.0143	0.0641	3.81
MEP1B	0.745	0.0144	0.0643	2.64
PECAM-1	0.745	0.0145	0.0643	1.05
CRTAC1	0.303	0.0145	0.0644	-0.706
RBP4	0.745	0.0148	0.0654	0.489
CXADR	0.742	0.0149	0.0655	1.77
CF VII	0.74	0.015	0.0655	1.5
ROR2	0.26	0.015	0.0655	-0.779
EMMPRIN	0.744	0.0152	0.0661	0.571
B2M	0.742	0.016	0.0688	0.726
CD200	0.742	0.016	0.0688	0.94
TSP-1	0.742	0.016	0.0688	0.895
SULT1B1	0.378	0.0161	0.0688	-0.603
ANG-2	0.735	0.0167	0.071	3.84
IL-17B R	0.725	0.0167	0.071	2.47
SREC-I	0.74	0.0168	0.071	0.57
Nectin-2	0.74	0.0168	0.071	0.54
Dystroglycan	0.738	0.0172	0.0725	1.18
PRELP	0.721	0.0175	0.0733	1.96
E-Cadherin	0.738	0.0176	0.0736	2.21
Desmoglein-1	0.738	0.0177	0.0736	0.99
LRRTM3	0.722	0.0178	0.074	2.12
TIMP-2	0.736	0.0185	0.0767	0.594
Brorin	0.72	0.0188	0.0774	2.79
EphB4	0.724	0.019	0.0779	1.5
Thrombospondin-2	0.284	0.019	0.0779	-0.741
Catalase	0.735	0.0195	0.0794	0.935
Smad4	0.714	0.0196	0.0794	2.18
Cerberus 1	0.271	0.0196	0.0794	-0.754
Olfactomedin-2	0.734	0.0199	0.0805	0.547
TFF3	0.732	0.02	0.0805	1.68
BMP-5	0.733	0.0201	0.0806	1.18
IkB‚Äë alpha	0.309	0.0201	0.0806	-1.41
EGF	0.733	0.0204	0.0809	0.484
TrkC	0.733	0.0204	0.0809	0.962
TCN2	0.733	0.0204	0.0809	0.761
Pro-EGF	0.732	0.0209	0.0826	0.439
MDC	0.45	0.0213	0.0827	-0.417
IGF-1	0.45	0.0213	0.0827	-0.166
TNFb	0.45	0.0213	0.0827	-0.369
Amnionless	0.45	0.0213	0.0827	-0.367
EXTL3	0.45	0.0213	0.0827	-0.661
EphB6	0.731	0.0214	0.083	0.533
CES1	0.706	0.0216	0.0834	2.06
FGF-16	0.716	0.0217	0.0834	2.1
Cadherin-17	0.725	0.0217	0.0834	2.11
TFPI	0.729	0.0225	0.0857	0.743
Osteoadherin	0.729	0.0225	0.0857	0.5
FGF-17	0.724	0.0231	0.0877	2.45
IGFBP-1	0.727	0.0236	0.0888	1.76
IL-3	0.727	0.0236	0.0888	1.4
Serpin A4	0.727	0.0236	0.0888	1.01
Epiregulin	0.725	0.0237	0.0888	0.376
TRAIL R2	0.724	0.0244	0.0911	1.61
ErbB3	0.725	0.0247	0.092	3.15
Troponin I	0.715	0.0252	0.0932	2.18
Aminopeptidase LRAP	0.292	0.0252	0.0932	-1.57
TROP-2	0.711	0.0252	0.0932	2.18
NOV	0.724	0.0259	0.0949	0.358
Pepsinogen I	0.724	0.0259	0.0949	0.549
Thioredoxin-1	0.724	0.0259	0.0949	0.575
EG-VEGF	0.72	0.0262	0.0955	2.51
PARC	0.722	0.0271	0.0984	1.12
Cystatin A	0.722	0.0272	0.0984	0.562
CD73	0.715	0.0272	0.0984	1.53
B7-H2	0.72	0.0275	0.0991	1.75
CrkL	0.72	0.0278	0.1	0.764
SP-D	0.718	0.0284	0.101	1.66
Neuroglycan C	0.282	0.0284	0.101	-0.474
VEGF	0.72	0.0285	0.101	0.856
TIM-3	0.72	0.0285	0.101	0.331
LTbR	0.72	0.0285	0.101	0.579
Activin R1A	0.702	0.0287	0.101	2.18
BTLA	0.304	0.0289	0.102	-0.557
RELT	0.719	0.0291	0.102	0.424
IL-19	0.708	0.0291	0.102	2.33
IL-1 RII	0.718	0.0298	0.102	1.22
Galectin-3	0.718	0.0298	0.102	0.68
GDF-8	0.718	0.0298	0.102	0.655
TLR1	0.718	0.0298	0.102	0.632
Biglycan	0.718	0.0298	0.102	0.888
NPDC-1	0.718	0.0298	0.102	1.57
CA14	0.715	0.0305	0.105	1.66
IL-5 Ra	0.709	0.0307	0.105	1.4
Transferrin	0.716	0.0312	0.106	0.567
TLR3	0.716	0.0312	0.106	0.639
HIF-1 alpha	0.704	0.0318	0.108	1.64
BLMH	0.715	0.0319	0.108	0.504
PEAR1	0.688	0.0325	0.109	2.48
FGF-6	0.688	0.0325	0.109	1.85
Albumin	0.715	0.0326	0.109	0.521
MeprinA	0.703	0.0326	0.109	1.57
Ephrin-A4	0.708	0.0328	0.109	1.3
Sortilin	0.331	0.033	0.11	-0.4
ARSB	0.713	0.0341	0.113	1.04
Trappin-2	0.713	0.0342	0.113	0.596
PSMA	0.709	0.0342	0.113	1.43
CD27 Ligand	0.711	0.0344	0.113	2.46
ADA	0.295	0.0345	0.113	-0.467
15-PGDH	0.295	0.0345	0.113	-1.43
Endoglycan	0.362	0.0356	0.116	-0.957
Ret	0.711	0.0357	0.116	1.27
NUDT5	0.71	0.0365	0.118	1.08
CD36	0.706	0.0371	0.12	1.49
Adipsin	0.709	0.0374	0.121	0.694
TIGIT	0.342	0.0375	0.121	-1.1
MCP-2	0.705	0.0383	0.122	3.92
CNDP1	0.333	0.0384	0.122	-0.488
SOX7	0.68	0.0385	0.122	1.83
LAP(TGFb1)	0.707	0.039	0.122	0.99
CEA	0.707	0.0391	0.122	0.494
ALK-1	0.664	0.0391	0.122	1.84
Siglec-11	0.664	0.0391	0.122	2.4
KLF4	0.315	0.0391	0.122	-0.296
Siglec-1	0.707	0.0391	0.122	0.734
FGF-3	0.664	0.0391	0.122	2.47
AKR1C4	0.296	0.0392	0.122	-0.505
Eotaxin-2	0.304	0.0396	0.123	-0.599
Reg3A	0.705	0.0403	0.125	1.62
Siglec-2	0.296	0.0405	0.125	-0.93
FGF-4	0.683	0.0421	0.13	1.99
FGF-5	0.696	0.0442	0.136	1.17
HCC-1	0.702	0.0445	0.137	1.49
Procalcitonin	0.3	0.0456	0.139	-0.594
CDO	0.696	0.0456	0.139	1.74
eNOS	0.304	0.0456	0.139	-0.434
Inhibin A	0.3	0.0458	0.14	-0.818
IL-28A	0.392	0.0462	0.14	-0.369
IL-16	0.698	0.0465	0.14	2.58
Cripto-1	0.7	0.0465	0.14	1.86
Fcg RIIBC	0.7	0.0465	0.14	1.54
Chemerin	0.7	0.0465	0.14	1.41
Neudesin	0.655	0.0468	0.141	3.31
SorCS2	0.698	0.0476	0.143	0.894
Azurocidin	0.698	0.0482	0.144	1.21
SOST	0.698	0.0484	0.144	0.863
S100A13	0.698	0.0485	0.144	0.855
Endorepellin	0.698	0.0485	0.144	0.439
DC-SIGN	0.326	0.0486	0.144	-0.483
B7-2	0.689	0.0487	0.144	1.21
Bcl-w	0.331	0.0491	0.144	-1.5
Tie-2	0.695	0.0493	0.145	3.36
Aminopeptidase P2	0.371	0.0497	0.146	-1.83
ULBP-3	0.394	0.05	0.146	0.0161
Galanin	0.351	0.05	0.146	-0.182
IL-33	0.695	0.0506	0.146	1.59
Progranulin	0.696	0.0506	0.146	0.468
Pappalysin-2	0.696	0.0506	0.146	1.54
CD44	0.696	0.0506	0.146	0.565
Ck beta 8-1	0.335	0.0509	0.147	-0.54
IL-1a	0.418	0.0521	0.15	-2.17
Semaphorin 6B	0.318	0.0523	0.15	-1.34
PlGF-2	0.695	0.0528	0.15	1.03
ENA-78	0.353	0.0529	0.15	0.29
BAI3	0.334	0.0529	0.15	-0.325
NG2	0.684	0.053	0.15	2.62
IP-10	0.694	0.0535	0.151	1.69
GPR111	0.307	0.0536	0.151	-0.403
CD160	0.32	0.0547	0.154	-0.948
ADAM23	0.693	0.055	0.154	0.473
EphA1	0.693	0.0551	0.154	1.15
CANT1	0.693	0.0551	0.154	0.609
Cystatin D	0.309	0.0556	0.155	0.22
IL-1 R6	0.687	0.0558	0.155	3.67
Cadherin-4	0.692	0.0558	0.155	1.32
Leptin R	0.645	0.0559	0.155	1.51
CF XIV	0.689	0.0567	0.156	1.32
KLK6	0.352	0.0567	0.156	-0.657
PAPP-A	0.677	0.0568	0.156	1.24
Neurturin	0.673	0.0571	0.157	3.06
L1CAM-2	0.691	0.0573	0.157	1.47
Syndecan-1	0.691	0.0574	0.157	0.323
Glypican 1	0.691	0.0574	0.157	0.528
ROBO2	0.316	0.0579	0.158	-0.572
FOLR3	0.689	0.0583	0.158	2.05
PCSK2	0.673	0.0593	0.161	1.89
IL-22	0.686	0.0598	0.161	1.47
MMP-8	0.689	0.0599	0.161	0.769
ROR1	0.689	0.0599	0.161	0.441
Serpin A5	0.689	0.0599	0.161	0.424
GDF-11	0.669	0.0601	0.161	2.28
Matrilin-3	0.678	0.0605	0.162	1.21
CD69	0.658	0.0621	0.165	1.84
Notch-3	0.687	0.0624	0.165	1.22
OSCAR	0.687	0.0624	0.165	0.377
Cochlin	0.687	0.0624	0.165	0.564
hCGb	0.318	0.0625	0.165	-1.56
FLRT3	0.675	0.0629	0.166	1.86
NgR3	0.338	0.063	0.166	-0.518
CD109	0.422	0.0636	0.167	0.189
Sirtuin 2	0.682	0.0642	0.168	1.96
GALNT3	0.315	0.0643	0.168	-0.352
OSM	0.334	0.0644	0.168	-0.658
Cystatin S	0.685	0.065	0.169	0.252
Fractalkine	0.333	0.0655	0.17	-0.192
DC-SIGNR	0.318	0.0657	0.17	-0.571
Cardiotrophin-1	0.678	0.0658	0.17	2.57
ANGPTL2	0.395	0.067	0.173	-0.893
Glycoprotein V	0.657	0.0673	0.173	1.45
MMP-9	0.684	0.0677	0.174	0.899
IL-1 R4	0.351	0.0699	0.179	-0.286
FOLR1	0.682	0.0704	0.18	0.162
GITR L	0.337	0.0705	0.18	-0.477
FAS L	0.681	0.0713	0.182	2.43
CD51	0.32	0.0716	0.182	-0.494
Cytokeratin-8	0.364	0.0732	0.185	-0.498
DSCAM-L1	0.678	0.0732	0.185	1.71
Nectin-1	0.665	0.0733	0.185	1.61
GPVI	0.68	0.0733	0.185	0.233
CHMP2B	0.323	0.0735	0.185	-0.967
SOX9	0.676	0.0743	0.186	0.904
TrkA	0.671	0.0749	0.188	1.77
Plexin A4	0.675	0.075	0.188	1.18
OBCAM	0.347	0.0756	0.188	-0.68
Mer	0.678	0.0756	0.188	0.76
XIAP	0.678	0.0762	0.189	0.866
ACE	0.678	0.0763	0.189	0.691
LAIR1	0.678	0.0763	0.189	0.443
ULBP-4	0.677	0.0773	0.191	0.34
ASAH2	0.325	0.0773	0.191	-0.325
CD79A	0.363	0.0777	0.191	-0.875
GH	0.627	0.0789	0.193	1.93
TGFb RIII	0.627	0.0789	0.193	2.1
Cystatin B	0.676	0.0793	0.194	0.54
Neurocan	0.676	0.0793	0.194	0.17
IL-10 Ra	0.646	0.0799	0.195	2
Cyclin E1	0.333	0.0814	0.197	-0.174
IL-13 R2	0.674	0.0818	0.197	2.35
TRAIL R1	0.675	0.0822	0.197	1.47
FKBP51	0.669	0.0822	0.197	1.94
DNAM-1	0.338	0.0822	0.197	-0.392
LRIG3	0.338	0.0822	0.197	-0.283
FGF-12	0.675	0.0823	0.197	0.842
IL-17E	0.344	0.0823	0.197	0.515
Semaphorin 6D	0.675	0.0824	0.197	1.07
Podoplanin	0.675	0.0825	0.197	0.497
Kynureninase	0.674	0.0836	0.199	0.357
SCCA2	0.674	0.0841	0.199	0.982
Hepassocin	0.674	0.0841	0.199	0.845
Troponin C	0.665	0.0863	0.204	1.3
IFNb	0.651	0.0868	0.205	2.34
MMP-2	0.335	0.0877	0.207	-0.355
I-TAC	0.402	0.0883	0.208	0.318
JAM-B	0.671	0.0887	0.208	0.898
Angiogenin	0.671	0.0891	0.209	0.523
IL-23	0.656	0.0906	0.212	1.23
CA125	0.67	0.0909	0.212	0.905
Siglec-9	0.34	0.092	0.214	-0.383
SorCS1	0.331	0.092	0.214	-0.181
SOD1	0.669	0.0926	0.214	0.418
AMIGO2	0.648	0.0927	0.214	0.588
IGFBP-3	0.618	0.0932	0.214	1.98
GBA3	0.618	0.0932	0.214	2.33
DAPP1	0.618	0.0932	0.214	2.58
ANGPTL3	0.618	0.0932	0.214	1.81
Epo R	0.618	0.0932	0.214	2.32
Granzyme A	0.662	0.0935	0.214	2.08
IL-17	0.404	0.0944	0.216	-0.22
LH	0.664	0.096	0.219	0.0375
S100A8	0.667	0.0962	0.219	0.787
Galectin-4	0.337	0.0968	0.22	-0.476
PDGF-CC	0.666	0.0976	0.221	0.623
TRP14	0.658	0.0977	0.221	1.92
GP73	0.666	0.098	0.221	0.456
Calcitonin	0.647	0.0983	0.222	1.69
CMG-2	0.665	0.0991	0.223	1.39
MIP-1d	0.665	0.0999	0.224	1.24
CD300c	0.665	0.0999	0.224	0.507
FGF-19	0.66	0.1	0.224	2.67
TLR4	0.664	0.102	0.227	1.05
TBX2	0.401	0.102	0.227	-1.13
SIGIRR	0.635	0.102	0.227	1.98
ROBO4	0.664	0.104	0.23	0.473
FABP5	0.345	0.104	0.23	-0.163
CD177	0.664	0.104	0.23	0.636
NrCAM	0.657	0.106	0.234	3.39
Semaphorin 6A	0.662	0.106	0.234	1.17
CHST2	0.34	0.106	0.234	-0.409
uPA	0.662	0.108	0.236	0.769
FLRT1	0.63	0.108	0.237	1.72
IL-28 R alpha	0.609	0.11	0.241	1.76
R-Spondin 2	0.658	0.11	0.241	1.31
Visfatin	0.66	0.111	0.243	0.654
TRAIL R3	0.66	0.112	0.243	0.327
HTRA2	0.64	0.112	0.244	1.72
Cathepsin B	0.658	0.114	0.247	2.56
NT-3	0.632	0.115	0.249	1.59
IGSF3	0.405	0.115	0.249	-0.367
TGFa	0.658	0.116	0.249	1.13
TACI	0.658	0.116	0.249	0.867
EphB3	0.658	0.116	0.249	0.793
FGF R5	0.344	0.118	0.253	-0.573
IL-1 R5	0.626	0.118	0.254	1.6
Calsyntenin-1	0.654	0.119	0.255	0.762
Glypican 2	0.642	0.119	0.254	1.51
MCP-3	0.427	0.12	0.255	-0.385
Decorin	0.656	0.12	0.255	1.35
Arylsulfatase A	0.656	0.12	0.255	0.815
VEGF R2	0.647	0.121	0.256	1.62
IL-2 Ra	0.655	0.121	0.256	2.49
Endoglin	0.655	0.122	0.258	1.96
DR3	0.347	0.122	0.258	-0.222
Periostin	0.655	0.122	0.258	1.03
FcERI	0.351	0.124	0.261	-0.292
FGF-23	0.642	0.125	0.262	0.995
Semaphorin 4G	0.654	0.126	0.264	0.948
PDCD6	0.347	0.127	0.266	-0.546
sFRP-3	0.642	0.128	0.267	1.96
Dectin-2	0.6	0.129	0.269	1.19
PTP‚ÄëMEG2	0.362	0.129	0.268	-0.422
LIF	0.429	0.13	0.269	-0.0574
LIGHT	0.429	0.13	0.269	-0.521
SLAM	0.65	0.13	0.269	1.66
TWEAK	0.64	0.13	0.269	1.18
Tie-1	0.349	0.13	0.269	-0.357
GLP-1	0.62	0.131	0.27	2.32
NTB-A	0.649	0.133	0.273	1.22
GSK‚Äë3 beta	0.365	0.133	0.272	-0.389
B7-H3	0.651	0.134	0.273	0.184
LILRB4	0.364	0.134	0.273	-0.505
IGFBP-5	0.637	0.134	0.274	1.12
NTH1	0.405	0.136	0.277	-1.31
IL-17 RC	0.649	0.138	0.28	1.15
CRELD2	0.649	0.138	0.28	0.862
CHIT1	0.649	0.138	0.28	0.977
FCAR	0.357	0.139	0.281	-0.77
POGLUT1	0.635	0.139	0.281	0.935
MPIF-1	0.381	0.141	0.284	-0.0449
GATA-4	0.637	0.141	0.284	1.49
SMPD1	0.639	0.141	0.284	1.66
Serpin B2	0.356	0.142	0.284	-0.283
Contactin-1	0.647	0.143	0.287	0.486
SPINK1	0.647	0.143	0.287	0.629
BLAME	0.624	0.145	0.29	0.317
Follistatin	0.645	0.147	0.293	1.21
RANTES	0.645	0.148	0.294	0.641
Leptin	0.645	0.148	0.294	7
NSE	0.645	0.148	0.294	2.55
CA72-4	0.64	0.149	0.295	-1.29
IL-22BP	0.644	0.15	0.297	1.49
GM-CSF Ra	0.631	0.15	0.297	1.1
Lymphotactin	0.433	0.151	0.297	2.51
IL-5	0.433	0.151	0.297	-0.189
Dkk-4	0.591	0.152	0.298	0.931
Jagged 1	0.358	0.154	0.302	-0.486
PIGF	0.643	0.155	0.302	0.547
CNTF R alpha	0.414	0.155	0.302	-0.35
Fgr	0.414	0.155	0.302	0.455
IL-1 F9	0.61	0.158	0.308	2.46
LOX-1	0.642	0.159	0.308	0.144
HAI-2	0.642	0.159	0.308	0.392
PAG1	0.371	0.163	0.316	-0.252
C1qTNF4	0.618	0.164	0.317	2
JNK2	0.396	0.164	0.317	-0.498
Syntaxin 4	0.608	0.165	0.319	1.62
Complexin-1	0.375	0.167	0.322	-0.0417
CA2	0.635	0.17	0.326	1.09
ZAP70	0.618	0.17	0.326	2.01
Nestin	0.606	0.172	0.331	1.55
MIP-3b	0.631	0.173	0.331	1.87
IL-21	0.417	0.173	0.331	0.15
Sirtuin 5	0.636	0.173	0.331	1.15
SOX15	0.624	0.174	0.332	1.42
Caspase-1	0.375	0.175	0.332	0.00145
TROY	0.636	0.176	0.333	0.53
SNCG	0.636	0.176	0.333	-0.44
IL-31	0.582	0.178	0.335	2.73
Brevican	0.635	0.178	0.335	0.4
GFAP	0.582	0.178	0.335	2.27
CD286	0.415	0.178	0.335	-0.156
CA9	0.582	0.178	0.335	1.47
IL-1 F8	0.582	0.178	0.335	1.5
GCP-2	0.635	0.181	0.339	1.19
Nidogen-2	0.635	0.181	0.339	0.821
Gas 1	0.622	0.181	0.339	1.43
S100A6	0.635	0.181	0.339	0.259
PTH	0.62	0.183	0.341	0.914
Trypsin 1	0.632	0.186	0.346	0.313
MMP-10	0.633	0.187	0.347	2.02
BMP-8	0.633	0.187	0.347	0.755
SCCA1	0.633	0.187	0.347	0.705
UNC5H4	0.623	0.188	0.348	0.762
IL-1 F6	0.6	0.19	0.351	1.58
IL-10	0.46	0.191	0.352	-0.11
Jagged 2	0.46	0.191	0.352	-0.196
Caspase-3	0.611	0.192	0.353	2.12
ULBP-1	0.631	0.193	0.354	0.592
PSA-free	0.376	0.194	0.355	1.23
Activin RIB	0.38	0.195	0.356	-0.983
Pentraxin 3	0.629	0.196	0.358	0.67
Caspase 7	0.629	0.198	0.361	1.44
MEPE	0.385	0.199	0.362	-0.013
Olig3	0.375	0.2	0.362	-0.0354
Cathepsin C	0.629	0.2	0.362	0.705
CHI3L1	0.629	0.2	0.362	1.1
CHST4	0.384	0.201	0.364	0.0682
DLEC	0.376	0.203	0.366	-0.0422
NGF R	0.627	0.206	0.372	0.248
SCF R	0.627	0.206	0.372	0.555
TRAIL	0.625	0.207	0.373	1.16
BMP-4	0.622	0.208	0.373	2.24
RGM-A	0.42	0.208	0.373	-0.656
Cadherin-11	0.395	0.208	0.373	-0.0987
TF	0.62	0.21	0.375	0.998
CDX4	0.618	0.211	0.378	1.02
Contactin-2	0.624	0.213	0.378	1.01
ErbB4	0.625	0.213	0.378	1.12
PD-L2	0.624	0.213	0.378	0.682
HMGB3	0.601	0.213	0.378	0.493
CD35	0.625	0.213	0.378	0.302
PSA-total	0.376	0.214	0.379	1.01
CDK5 Activator	0.382	0.214	0.379	-0.321
TAZ	0.383	0.215	0.379	-0.872
TGFb3	0.604	0.216	0.381	1.59
Sirtuin 3	0.404	0.217	0.382	-0.716
NKp44	0.611	0.219	0.384	0.662
Axl	0.624	0.22	0.385	0.337
BAMBI	0.624	0.22	0.385	0.0315
RGM-C	0.622	0.221	0.386	0.825
6Ckine	0.622	0.222	0.389	0.646
CK19	0.389	0.223	0.389	-1.16
Activin RIIA	0.593	0.225	0.391	1.82
IGF-2	0.59	0.227	0.395	2.58
CA6	0.59	0.227	0.395	1.64
Reg4	0.594	0.23	0.398	1.64
Latexin	0.62	0.23	0.398	0.976
BMPR-II	0.403	0.23	0.398	-0.0642
MIP-1a	0.62	0.231	0.399	1.42
GALNT10	0.616	0.231	0.399	0.978
B3GNT2	0.62	0.234	0.402	0.322
Dectin-1	0.382	0.237	0.407	-0.413
Netrin-4	0.606	0.238	0.409	1.61
DSPG3	0.44	0.239	0.409	-0.221
proGRP	0.44	0.239	0.409	-0.34
CK18	0.616	0.239	0.409	-0.0942
Cathepsin V	0.618	0.241	0.411	0.641
Caspase 8	0.598	0.242	0.412	1.68
BID	0.384	0.243	0.414	-0.143
Glucokinase	0.386	0.244	0.415	-0.0413
Insulin R	0.609	0.249	0.422	1.21
EDA-A2	0.609	0.249	0.422	1.05
TRAIL R4	0.596	0.25	0.424	2.93
Serpin A12	0.389	0.251	0.425	-0.491
IL-15	0.427	0.253	0.426	-0.195
IL-17B	0.605	0.255	0.429	0.65
LDL R	0.615	0.255	0.429	0.684
ACP6	0.395	0.255	0.429	0.0483
IKK gamma	0.387	0.255	0.429	-0.24
METAP2	0.585	0.257	0.431	1.23
TPO	0.604	0.263	0.44	2.86
Plexin B3	0.613	0.263	0.44	0.453
CTRC	0.406	0.264	0.441	0.661
FUT8	0.611	0.266	0.444	1.06
VAP-A	0.611	0.271	0.45	0.219
ENPP-2	0.611	0.271	0.45	0.241
CLUL1	0.611	0.271	0.45	0.6
CD84	0.6	0.273	0.451	1.23
ICOS	0.4	0.273	0.451	-0.166
SALM4	0.61	0.273	0.451	0.471
CD40	0.61	0.274	0.451	1.74
Desmin	0.396	0.274	0.451	-0.439
CLEC-1	0.407	0.276	0.454	0.599
Trypsin 3	0.391	0.277	0.455	1.83
VEGF R1	0.395	0.278	0.455	0.731
Flt-3	0.581	0.278	0.455	1.09
DDR1	0.581	0.278	0.455	1.28
MMP-1	0.391	0.279	0.455	0.507
MDL-1	0.609	0.279	0.455	0.073
DC‚ÄëLAMP	0.609	0.279	0.455	0.251
B7-H1	0.393	0.28	0.457	0.172
IL-15 R	0.402	0.281	0.458	0.136
Kell	0.416	0.284	0.461	-0.454
ULBP-2	0.415	0.284	0.461	0.379
IL-2	0.555	0.285	0.462	0.892
Granulysin	0.607	0.286	0.462	1.48
Insulin	0.607	0.287	0.464	0.242
CD300e	0.606	0.289	0.466	0.945
GSTP1	0.43	0.29	0.467	-0.23
LAG-3	0.596	0.291	0.467	1.48
p63	0.404	0.291	0.467	-0.279
VAMP-2	0.395	0.293	0.47	-0.431
Carboxypeptidase A2	0.6	0.294	0.47	2.83
HS3ST3B1	0.576	0.294	0.47	1.15
COMT	0.605	0.295	0.471	-0.121
Neprilysin-2	0.589	0.296	0.471	1.25
MPF	0.605	0.296	0.471	1.14
CD172g	0.4	0.297	0.472	-0.385
BLC	0.577	0.301	0.478	2.47
Ubiquitin+1	0.589	0.302	0.479	0.753
GFR alpha-1	0.602	0.302	0.479	0.832
Erythropoietin	0.584	0.303	0.479	1.44
CA8	0.598	0.303	0.479	1.29
TREML1	0.444	0.303	0.479	-0.799
C-Peptide	0.604	0.304	0.48	0.213
B7-1	0.603	0.305	0.48	1.47
HCC-4	0.6	0.306	0.48	2.87
Neuropilin-2	0.602	0.306	0.48	0.334
Semaphorin 7A	0.597	0.31	0.486	1.29
CD320	0.398	0.311	0.487	-0.0917
Siglec-3	0.398	0.311	0.486	-0.251
FAM3C	0.413	0.312	0.488	-0.326
Kallikrein 5	0.602	0.313	0.488	0.212
CTACK	0.419	0.319	0.497	0.403
FKBP38	0.411	0.319	0.497	0.126
AgRP	0.6	0.322	0.5	0.632
IL-1b	0.411	0.324	0.503	-1.75
HIF-1 beta	0.574	0.325	0.503	0.698
FCRL2	0.433	0.327	0.506	-0.283
PDGF-AB	0.595	0.329	0.508	2.13
APRIL	0.585	0.329	0.508	2.2
LEDGF	0.575	0.33	0.508	0.11
HAPLN4	0.425	0.33	0.508	0.36
IL-24	0.595	0.331	0.508	3.15
CREG	0.427	0.331	0.508	0.343
HAPLN1	0.409	0.331	0.508	-0.621
BMPR-IB	0.591	0.334	0.511	0.348
ErbB2	0.404	0.335	0.511	-0.0485
Nectin-3	0.545	0.335	0.511	0.251
Syntaxin 6	0.545	0.335	0.511	0.982
Semaphorin 6C	0.545	0.335	0.511	0.972
IL-31 RA	0.592	0.338	0.514	1.21
CA19-9	0.596	0.339	0.514	0.56
LAMP	0.596	0.339	0.514	0.428
HepaCAM	0.596	0.339	0.514	0.399
SULT1C2	0.587	0.339	0.514	0.542
MIF	0.596	0.34	0.514	0.158
Numb	0.415	0.34	0.514	-0.193
B4GalT1	0.593	0.341	0.514	1.15
LRP-6	0.406	0.341	0.515	0.136
Granzyme B	0.595	0.345	0.52	0.27
ADAM12	0.405	0.347	0.521	-0.161
Collagen XIII	0.576	0.348	0.522	1.38
ANGPTL4	0.595	0.349	0.524	1.09
CD200 R1	0.418	0.35	0.524	-0.894
Cyr61	0.593	0.35	0.524	0.43
Caspr2	0.576	0.356	0.531	0.987
Melan-A	0.567	0.356	0.531	1.28
FGF-21	0.589	0.358	0.533	2.07
EDIL3	0.593	0.358	0.533	0.417
IDO	0.585	0.359	0.533	0.396
TAFA5	0.575	0.359	0.534	1.17
Brachyury	0.416	0.364	0.54	-0.108
CD300a	0.429	0.365	0.54	0.549
R-Spondin 3	0.429	0.365	0.54	-0.342
MIA	0.587	0.366	0.54	1.13
Prolactin R	0.584	0.368	0.542	0.931
Pax4	0.438	0.368	0.542	-0.243
Nectin-4	0.409	0.368	0.542	-0.278
BMP-9	0.58	0.372	0.546	4.17
FCRL5	0.58	0.372	0.546	0.876
ISLR-2	0.411	0.372	0.546	-0.16
2B4	0.411	0.374	0.548	-0.00492
JunB	0.416	0.375	0.549	-0.221
THSD1	0.589	0.377	0.551	0.468
FGF-20	0.589	0.378	0.551	0.816
SREC-II	0.589	0.378	0.551	0.653
Prolactin	0.416	0.381	0.555	0.231
CHRDL2	0.44	0.383	0.556	-0.0353
KLK8	0.424	0.383	0.557	-0.629
NUP85	0.585	0.386	0.56	0.206
UCH-L3	0.584	0.388	0.562	0.77
IL-1 F5	0.587	0.388	0.562	0.49
MAP1D	0.439	0.39	0.564	0.334
Enteropeptidase	0.416	0.393	0.567	-0.122
Gas6	0.415	0.395	0.568	-0.532
DNMT3A	0.536	0.395	0.567	1.68
Epimorphin	0.536	0.395	0.567	0.489
Caspase‚Äë9	0.425	0.395	0.567	-0.304
Fibromodulin	0.536	0.395	0.567	0.502
USAG1	0.582	0.397	0.568	0.182
p55PIK	0.582	0.397	0.568	1.25
ILT4	0.583	0.398	0.568	1.33
HE4	0.585	0.398	0.568	0.403
Lck	0.585	0.398	0.568	0.756
IL-20 R beta	0.582	0.401	0.571	0.394
PRX2	0.585	0.401	0.571	0.469
TFPI-2	0.577	0.402	0.571	0.485
PDX-1	0.58	0.402	0.571	1.1
Notch-1	0.584	0.404	0.572	1.07
MSP R	0.569	0.404	0.572	0.8
LRRTM1	0.578	0.404	0.572	0.584
HGF R	0.584	0.408	0.576	0.826
BATF3	0.455	0.408	0.576	0.082
ER alpha	0.425	0.41	0.579	0.162
CDNF	0.444	0.413	0.58	0.147
ST6GAL1	0.444	0.413	0.58	0.0551
IL-20 Ra	0.574	0.416	0.583	0.805
Norrin	0.574	0.416	0.583	0.638
Syndecan-3	0.418	0.416	0.583	-0.0122
METTL11A	0.453	0.417	0.583	-0.481
Desmoglein-3	0.582	0.418	0.583	0.0801
GPR56	0.418	0.418	0.583	-0.313
ADAMTSL-1	0.432	0.418	0.583	0.365
TGM4	0.569	0.419	0.583	1.92
IL-2 Rb	0.581	0.42	0.584	1.17
vWF-A2	0.578	0.42	0.584	1.09
Relaxin-1	0.443	0.42	0.584	-0.173
OX40 Ligand	0.47	0.424	0.586	0.268
HS3ST1	0.47	0.424	0.586	0.764
MDGA2	0.47	0.424	0.586	0.0822
EDAR	0.58	0.428	0.592	0.435
FosB	0.571	0.429	0.593	0.185
GDF-3	0.568	0.431	0.595	1.19
GPR115	0.576	0.432	0.595	0.926
MSP	0.571	0.434	0.595	3.9
IL-21R	0.578	0.434	0.595	0.345
TREM-1	0.576	0.434	0.595	2.1
C1qTNF9	0.429	0.434	0.595	0.0477
Bax	0.455	0.435	0.596	0.0392
FSH	0.422	0.437	0.598	-1.06
SULT2B1	0.578	0.44	0.601	0.116
VAP-B	0.569	0.441	0.602	0.905
N-Cadherin	0.564	0.443	0.603	0.604
Stabilin-2	0.576	0.443	0.603	0.944
FGF-7	0.569	0.446	0.607	2.09
RCOR1	0.575	0.449	0.611	-0.0214
KIR2DL3	0.554	0.45	0.611	0.824
Annexin A1	0.424	0.451	0.611	-0.527
BAI1	0.55	0.452	0.612	1.2
ST8SIA2	0.55	0.452	0.612	1.21
BAK	0.431	0.454	0.614	0.0941
p53	0.43	0.455	0.615	-0.0514
GRAP2	0.433	0.458	0.618	-0.303
CA13	0.573	0.46	0.619	0.296
ILKAP	0.551	0.46	0.619	1.13
CD23	0.575	0.462	0.62	0.453
TSLP R	0.565	0.466	0.623	0.633
FABP8	0.448	0.466	0.623	0.576
IL-29	0.527	0.468	0.623	0.364
I-309	0.527	0.468	0.623	0.511
IL-11	0.527	0.468	0.623	0.154
Carbonic Anhydrase XII	0.527	0.468	0.623	0.22
S100A1	0.527	0.468	0.623	0.554
cIAP-1	0.527	0.468	0.623	0.244
FUT11	0.429	0.468	0.623	-0.034
PTH1R	0.548	0.469	0.624	0.972
PAI-1	0.438	0.47	0.624	0.261
LRRTM4	0.573	0.472	0.626	0.181
p130Cas	0.431	0.473	0.626	0.109
LAMA4	0.569	0.475	0.629	0.646
TIMP-4	0.429	0.478	0.632	1.93
Cadherin-6	0.563	0.48	0.634	0.166
C-myc	0.556	0.482	0.634	1.2
Contactin-3	0.565	0.482	0.634	0.392
CTLA4	0.562	0.482	0.634	0.966
TSLP	0.436	0.483	0.634	0.193
GCNT1	0.561	0.483	0.634	1.33
Siglec-10	0.571	0.484	0.634	0.428
NTAL	0.555	0.488	0.638	1.16
PON1	0.555	0.488	0.638	2.68
Semaphorin 4C	0.564	0.491	0.642	0.384
Nogo-A	0.56	0.495	0.646	0.586
SOD3	0.569	0.495	0.646	1.07
BNIP3	0.559	0.496	0.646	0.962
P-Selectin	0.436	0.498	0.648	-0.555
LIF R alpha	0.435	0.499	0.649	0.68
FXR	0.435	0.503	0.653	0.211
BCAM	0.567	0.507	0.656	0.157
Pref-1	0.433	0.507	0.656	-0.108
CPE	0.567	0.507	0.656	0.262
GFR alpha-3	0.442	0.508	0.657	-0.0347
CD39L4	0.566	0.511	0.66	0.71
KIR3DL1	0.551	0.518	0.668	0.921
cIAP-2	0.553	0.519	0.668	0.587
P-Cadherin	0.565	0.519	0.668	0.924
FGF-9	0.556	0.522	0.671	0.848
GRK5	0.439	0.527	0.678	-0.362
Wnt-4	0.564	0.529	0.679	0.563
Podocalyxin	0.564	0.53	0.679	0.343
Siglec-7	0.564	0.53	0.679	0.45
OMgp	0.556	0.531	0.68	1.29
Cadherin-13	0.562	0.534	0.683	0.819
DFF45	0.445	0.535	0.684	-0.138
Galectin‚Äë10	0.562	0.537	0.685	0.445
IRF2	0.442	0.539	0.687	0.0331
ELF3	0.541	0.54	0.687	0.41
Caveolin-2	0.449	0.541	0.687	0.202
RAGE	0.438	0.542	0.688	0.805
Ryk	0.562	0.542	0.688	0.233
VAMP-1	0.557	0.548	0.695	-0.159
CRISP-2	0.558	0.55	0.696	0.993
Persephin	0.44	0.55	0.696	0.0462
IL-2 Rg	0.44	0.552	0.697	0.217
DRAK1	0.445	0.553	0.697	-0.169
Draxin	0.56	0.554	0.697	0.397
MKK6	0.455	0.554	0.697	-0.297
Eotaxin-3	0.464	0.555	0.697	1.6
CRP	0.56	0.555	0.697	0.915
cMASP3	0.549	0.556	0.697	0.566
MICB	0.442	0.557	0.698	0.202
CD39L2	0.444	0.557	0.698	0.554
IL-7	0.518	0.564	0.705	0.78
MDM2	0.518	0.564	0.705	0.311
CD48	0.556	0.565	0.705	0.689
LILRA5	0.557	0.565	0.705	0.572
Endocan	0.55	0.566	0.705	0.635
DAN	0.445	0.57	0.709	1.55
Presenilin 1	0.545	0.572	0.709	0.728
PD-ECGF	0.557	0.572	0.709	1.64
B7-H4	0.536	0.572	0.709	0.882
PDGF R alpha	0.536	0.572	0.709	1.09
MEF2C	0.465	0.575	0.712	-0.04
NKp80	0.465	0.575	0.712	0.252
CD11b	0.461	0.585	0.723	0.264
ALPL	0.451	0.586	0.724	0.256
CHST1	0.46	0.587	0.724	0.203
Cystatin SA	0.553	0.587	0.724	1.33
BMP-2	0.553	0.591	0.726	1.32
Desmocollin-3	0.445	0.591	0.726	0.025
Cathepsin E	0.535	0.592	0.727	1
ADAM8	0.55	0.596	0.729	0.541
BAFF R	0.542	0.597	0.729	0.571
Dopa Decarboxylase	0.446	0.597	0.729	-0.0838
LRIG1	0.451	0.597	0.729	-0.257
ST8SIA1	0.549	0.597	0.729	0.546
CNP	0.535	0.597	0.729	0.0431
RalA	0.553	0.6	0.731	0.205
SOX2	0.547	0.601	0.732	0.729
NFKB1	0.454	0.604	0.735	0.192
ANGPTL7	0.461	0.605	0.735	0.529
LRP-1 Cluster III	0.54	0.605	0.735	1.09
Marapsin	0.552	0.605	0.735	0.271
COCO	0.449	0.607	0.735	-0.297
APE	0.545	0.607	0.735	0.654
MFRP	0.552	0.608	0.735	1.2
IL-17 RD	0.453	0.611	0.738	0.563
SR-AI	0.551	0.617	0.744	0.43
TGM3	0.449	0.617	0.744	0.0832
CA5B	0.545	0.619	0.745	0.883
Kallikrein 12	0.538	0.622	0.747	0.652
Integrin alpha 4	0.464	0.622	0.747	-0.0226
Follistatin-like 1	0.455	0.622	0.747	0.407
CD47	0.451	0.623	0.748	-0.0442
FCRLB	0.54	0.627	0.751	0.0898
GLB1	0.549	0.627	0.751	0.302
LSECtin	0.454	0.628	0.752	0.0285
CIB1	0.544	0.629	0.752	-0.0236
GIF	0.451	0.63	0.752	0.041
FoxO3	0.455	0.63	0.752	-0.185
CD5	0.536	0.631	0.752	1.36
Doc2 alpha	0.457	0.633	0.754	0.336
IL-1ra	0.547	0.637	0.758	0.31
PCK1	0.453	0.639	0.759	0.0542
Renin	0.547	0.643	0.763	1.06
VEGF-D	0.456	0.644	0.764	0.439
PTP1B	0.545	0.646	0.765	0.979
Siglec-6	0.458	0.651	0.77	-0.315
TWEAK R	0.458	0.653	0.772	0.609
Cortactin	0.545	0.654	0.772	0.238
Tenascin R	0.455	0.655	0.772	-0.121
BMP-7	0.535	0.656	0.772	0.548
SULT2A1	0.465	0.656	0.772	-0.611
Calreticulin	0.545	0.656	0.772	0.412
MIG	0.457	0.66	0.775	1.44
Testican 1	0.543	0.66	0.775	0.559
ADAM22	0.545	0.661	0.775	0.597
IL-4 Ra	0.544	0.668	0.782	-0.0578
Thyroid Peroxidase	0.54	0.668	0.782	0.382
ANG-1	0.544	0.669	0.782	1.12
EphB2	0.536	0.674	0.786	1.08
NELL1	0.467	0.674	0.786	-0.148
G-CSF	0.473	0.675	0.786	-0.534
AMSH	0.54	0.675	0.786	0.346
Mcl-1	0.473	0.675	0.786	0.327
CEACAM-5	0.458	0.678	0.788	-0.0521
IL-27 Ra	0.541	0.679	0.789	0.397
SHP-1	0.533	0.681	0.79	0.0489
S100B	0.542	0.681	0.79	1.57
Granzyme H	0.536	0.682	0.79	0.164
XEDAR	0.462	0.685	0.793	0.203
CNTF	0.46	0.687	0.795	0.189
GLI-3	0.465	0.693	0.801	0.494
IkB-E	0.464	0.695	0.802	0.165
b-NGF	0.533	0.697	0.802	1.27
hCG alpha	0.467	0.697	0.802	0.0296
Reg1B	0.462	0.698	0.802	0.956
IL-4	0.509	0.701	0.802	0.116
TNFa	0.509	0.701	0.802	0.0309
Activin RIIB	0.509	0.701	0.802	0.0475
CLEC10A	0.462	0.701	0.802	0.143
CD4	0.509	0.701	0.802	0.442
LRPAP	0.539	0.701	0.802	0.296
TAFA2	0.529	0.709	0.811	1.08
ASAM	0.537	0.716	0.817	0.189
HSD17B1	0.476	0.717	0.818	0.0308
GRO	0.535	0.723	0.824	1.17
IL-17F	0.472	0.724	0.825	0.638
Sirtuin 1	0.476	0.728	0.828	-0.123
Cystatin SN	0.467	0.729	0.829	2.39
Ficolin-1	0.535	0.73	0.829	0.465
Paxillin	0.471	0.734	0.833	0.0174
SOX10	0.466	0.735	0.833	0.00727
DCTN1	0.529	0.738	0.836	0.0311
Cathepsin F	0.478	0.739	0.836	0.416
NCK1	0.525	0.74	0.836	0.672
SorCS3	0.467	0.741	0.837	0.247
APLP‚Äë1	0.534	0.742	0.837	0.244
FGF R3	0.47	0.745	0.839	0.146
Semaphorin 3E	0.532	0.745	0.839	-0.138
IL-17C	0.527	0.747	0.84	0.989
CD96	0.475	0.749	0.841	0.356
HAO-1	0.529	0.753	0.845	-0.139
Aggrecan	0.47	0.753	0.845	0.292
LOXL2	0.48	0.761	0.852	1.07
Nicastrin	0.48	0.761	0.852	0.51
TPST2	0.469	0.762	0.852	0.0032
CRIM1	0.531	0.764	0.854	0.231
Nrf2	0.473	0.766	0.854	-0.0244
S100A2	0.527	0.766	0.854	0.263
MCEMP1	0.529	0.768	0.856	0.223
MDGA1	0.529	0.772	0.859	0.367
PU.1	0.529	0.772	0.859	-0.347
Olig2	0.522	0.777	0.863	0.314
GROa	0.529	0.778	0.863	-0.0768
AIF	0.529	0.778	0.863	0.222
Glypican 3	0.478	0.782	0.867	0.152
Bora	0.482	0.783	0.867	1.21
DAB2	0.473	0.784	0.867	0.156
DCBLD2	0.52	0.785	0.867	0.8
GSTM1	0.527	0.787	0.869	0.706
GATA-5	0.475	0.788	0.869	0.188
Kallikrein 14	0.527	0.792	0.873	-0.347
CD58	0.524	0.793	0.873	1.35
CD49b	0.525	0.794	0.873	0.798
Bcl-10	0.475	0.797	0.876	0.154
NAP-2	0.526	0.799	0.877	0.552
PDGF Rb	0.525	0.801	0.878	0.469
Kremen-2	0.524	0.801	0.878	0.944
F-Spondin	0.475	0.805	0.882	-0.047
Neurogranin	0.476	0.809	0.885	-0.0735
mGluR3	0.515	0.811	0.887	0.298
FLRT2	0.484	0.813	0.887	0.395
HS3ST4	0.488	0.813	0.887	0.161
Semaphorin 4D	0.522	0.817	0.89	0.111
BCL-2	0.478	0.828	0.902	0.228
ICAM-3	0.522	0.832	0.902	-0.688
IL-10 Rb	0.522	0.833	0.902	0.336
TC-PTP	0.48	0.833	0.902	-0.261
Neuroligin 2	0.48	0.833	0.902	0.41
FRS2	0.516	0.834	0.902	-0.504
Pax3	0.516	0.834	0.902	-0.348
TAFA1	0.516	0.834	0.902	0.526
MIP-3a	0.513	0.836	0.902	1.11
CHST3	0.521	0.836	0.902	0.129
Olig1	0.513	0.836	0.902	0.266
bFGF	0.518	0.842	0.908	0.527
Common beta Chain	0.48	0.846	0.911	0.172
MICA	0.48	0.848	0.911	0.138
Kirrel3	0.481	0.848	0.911	0.188
CILP-1	0.52	0.849	0.911	0.203
Serpin B8	0.52	0.849	0.911	-0.0856
GITR	0.487	0.851	0.912	0.349
GMF-beta	0.482	0.855	0.916	0.31
PSMA1	0.518	0.861	0.92	0.124
Lin28	0.487	0.861	0.92	1.61
FABP3	0.511	0.861	0.92	0.0331
CD83	0.482	0.863	0.921	-0.047
Testican 2	0.516	0.871	0.929	0.704
Kallikrein 1	0.515	0.871	0.929	-0.0501
MOG	0.516	0.877	0.933	0.0748
HNMT	0.516	0.877	0.933	0.128
PLA2G4A	0.487	0.881	0.936	-0.0302
CA5A	0.489	0.883	0.937	-0.535
LMW-PTP	0.485	0.884	0.938	0.358
PP	0.509	0.886	0.939	-0.472
SPHK1	0.515	0.89	0.941	0.07
Galectin-7	0.485	0.891	0.941	0.281
MIS RII	0.515	0.891	0.941	0.271
IL-12p40	0.488	0.892	0.941	1.49
Kallikrein 11	0.485	0.892	0.941	0.0387
GALNT2	0.485	0.892	0.941	-0.032
FAM3A	0.486	0.897	0.945	-0.49
IL-8	0.514	0.898	0.945	-0.967
NRG1-alpha	0.513	0.899	0.946	0.204
TGFb2	0.487	0.901	0.947	0.757
HO-1	0.487	0.902	0.947	-0.21
IRF4	0.511	0.903	0.947	0.574
Shh-N	0.487	0.905	0.948	1.31
NPTXR	0.487	0.906	0.948	0.0309
Layilin	0.513	0.906	0.948	-0.117
VEGF R3	0.511	0.907	0.948	1.43
UNC5H3	0.512	0.909	0.949	0.295
PDGF-BB	0.489	0.917	0.956	0.426
PRDX4	0.511	0.917	0.956	0.604
PRX1	0.489	0.92	0.959	-0.0241
RalB	0.493	0.922	0.96	0.542
Nesfatin-1	0.495	0.928	0.963	0.73
GDF-9	0.495	0.928	0.963	-0.19
Annexin A4	0.491	0.928	0.963	0.514
Artemin	0.491	0.935	0.969	0.0157
FLRG	0.491	0.935	0.969	1.1
TECK	0.492	0.938	0.971	0.41
PDGF-AA	0.492	0.942	0.975	-0.0122
SLITRK4	0.507	0.947	0.979	-0.083
AR	0.505	0.948	0.979	0.0808
DEFB-3	0.493	0.949	0.979	1.56
LEKTI	0.493	0.949	0.979	-0.0674
CD30	0.505	0.961	0.988	0.823
GDNF	0.505	0.962	0.988	0.925
NRG1-b1	0.495	0.962	0.988	0.221
MMP-3	0.495	0.963	0.988	2.85
Neurexin 3 beta	0.505	0.963	0.988	0.367
Plexin D1	0.495	0.963	0.988	0.153
IL-34	0.495	0.965	0.989	-0.0139
CL-P1	0.496	0.967	0.989	1.38
MMP-12	0.496	0.967	0.989	0.681
FoxP3	0.495	0.969	0.99	0.223
CD2	0.495	0.97	0.99	0.112
Contactin-5	0.504	0.975	0.995	0.649
Matriptase	0.504	0.978	0.997	0.096
PAR1	0.497	0.985	1	0.0366
CLEC4D	0.498	0.986	1	0.535
CLEC-2	0.498	0.989	1	0.886
TMEFF1	0.502	0.991	1	0.63
Activin A	0.498	0.992	1	2.68
SH2D1A	0.498	0.992	1	0.115
FoxM1	0.502	0.992	1	-0.192
TSC1	0.498	0.992	1	-0.416
CD6	0.502	0.993	1	0.389
CCL28	0.5	1	1	0
HB-EGF	0.5	1	1	0
GM-CSF	0.5	1	1	0
IFNg	0.5	1	1	0
IL-12p70	0.5	1	1	0
BOC	0.5	1	1	0
AMIGO	0.5	1	1	0
CEACAM-3	0.5	1	1	0
THAP11	0.5	1	1	-0.35
Arginase 1	0.499	1	1	-1.73
Activin AB	0.5	1	1	0.425
TRAF‚Äë3	0.5	1	1	0.618
Klotho beta	0.499	1	1	0.204
SH2B1	0.501	1	1	0.85

## Sheet: membr_vs_HD
feature	wilc_auc	wilc_p	wilc_padj	logfc
MCSF R	0.993	8.74e-07	0.000727	3.18
CD163	0.982	1.51e-06	0.000727	5.23
EGF R	0.978	1.82e-06	0.000727	2.1
MMP-13	0.962	4.04e-06	0.00121	3.13
CPA1	0.953	6.24e-06	0.0015	2.83
ALCAM	0.944	9.54e-06	0.00178	3.35
FOLR2	0.94	1.13e-05	0.00178	3.66
GHR	0.935	1.31e-05	0.00178	4.01
Cathepsin H	0.936	1.33e-05	0.00178	1.97
FABP2	0.933	1.57e-05	0.00189	4.8
Thyroglobulin	0.927	2.01e-05	0.00219	2.65
Angiotensinogen	0.924	2.37e-05	0.00237	2.62
SCF	0.913	3.7e-05	0.00298	2.92
CD40L	0.913	3.81e-05	0.00298	2.59
NCAM-1	0.913	3.82e-05	0.00298	2.07
TSP-4	0.911	4.13e-05	0.00298	1.5
L-Selectin	0.909	4.46e-05	0.00298	3.49
Ferritin	0.909	4.47e-05	0.00298	1.77
PCSK9	0.896	6.92e-05	0.00437	3.75
FAP	0.896	7.66e-05	0.0046	3.26
Desmoglein 2	0.893	8.79e-05	0.00502	3.63
DBH	0.891	9.56e-05	0.00502	2.52
Galectin-1	0.891	9.62e-05	0.00502	1.52
ICAM-2	0.887	0.000112	0.00536	1.05
C2	0.887	0.000112	0.00536	3.12
4-1BB Ligand	0.127	0.000129	0.00595	-2.9
Neuropilin-1	0.875	0.000187	0.0083	1.68
Angiostatin	0.868	0.000205	0.00835	5.3
C5a	0.871	0.000216	0.00835	3.31
Neprilysin	0.871	0.000216	0.00835	1.95
DPPIV	0.871	0.000216	0.00835	1.73
ACE-2	0.865	0.000262	0.00982	3.01
Clusterin	0.864	0.000286	0.0104	1.74
ASAHL	0.86	0.000327	0.0115	1.9
SAA	0.856	0.000335	0.0115	2.26
C1qTNF1	0.855	0.000399	0.0132	2.14
Serpin B6	0.855	0.000406	0.0132	1.28
Attractin	0.853	0.000435	0.0137	1.27
DcR3	0.849	0.000498	0.0153	1.75
IL-1 R3	0.847	0.000533	0.016	1.32
VCAM-1	0.843	0.00063	0.0178	1.93
Cathepsin S	0.842	0.000652	0.0178	1.38
DLL1	0.842	0.000652	0.0178	2.41
CD7	0.842	0.000652	0.0178	1.09
IL-23 R	0.83	0.00067	0.0179	4.05
CD157	0.838	0.000744	0.019	1.18
Trypsin Pan	0.838	0.000744	0.019	1.6
GLA	0.836	0.000795	0.0199	1.01
Fetuin B	0.822	0.000952	0.0229	3.97
PAM	0.831	0.000967	0.0229	0.807
MMR	0.827	0.000991	0.0229	3.04
CD314	0.205	0.000993	0.0229	-1.17
CD27	0.829	0.00103	0.0234	1.28
CD39L3	0.191	0.0011	0.0244	-1.11
BMPR-IA	0.208	0.00115	0.025	-1.15
Thrombomodulin	0.824	0.00125	0.0262	0.749
Eotaxin	0.822	0.00133	0.0262	1.38
TLR2	0.822	0.00133	0.0262	0.877
FUCA1	0.822	0.00133	0.0262	1.43
Park7	0.822	0.00133	0.0262	2.03
IGF-1R	0.185	0.00134	0.0262	-1.54
Galectin-2	0.821	0.00137	0.0262	2.84
DR6	0.82	0.00142	0.0262	1.93
Nidogen-1	0.82	0.00142	0.0262	1.47
Cathepsin X	0.82	0.00142	0.0262	0.7
LYVE-1	0.818	0.00151	0.0275	0.686
LAIR2	0.809	0.00157	0.028	3.33
ROBO3	0.203	0.00159	0.028	-1.34
CD42b	0.807	0.00161	0.028	2.34
Cerberus 1	0.2	0.00163	0.028	-0.94
Contactin-4	0.815	0.00165	0.028	1.96
CD300f	0.813	0.00173	0.0288	1.75
FCRL1	0.204	0.00175	0.0288	-0.929
Pepsinogen II	0.813	0.00179	0.0291	1.01
Cathepsin L	0.813	0.00182	0.0291	1.47
Glypican 5	0.791	0.00187	0.0295	2.92
CD13	0.811	0.00194	0.0302	0.889
Tenascin C	0.807	0.00199	0.0307	2.04
IL-32 alpha	0.193	0.00202	0.0307	-1.07
G-CSF R	0.807	0.00213	0.032	1.66
Osteoactivin	0.807	0.00219	0.032	0.808
TPP1	0.807	0.00219	0.032	0.769
Ck beta 8-1	0.258	0.00225	0.0326	-1.17
ICAM-1	0.805	0.00232	0.0332	1.14
Calreticulin-2	0.209	0.00238	0.0335	-0.99
Langerin	0.216	0.00243	0.0335	-0.867
ADA	0.215	0.00243	0.0335	-1.35
MEP1B	0.804	0.00247	0.0336	2.12
IL-20	0.796	0.00251	0.0338	2.33
HAI-1	0.802	0.00262	0.0342	1.39
DPPII	0.802	0.00262	0.0342	1.64
IDS	0.802	0.00262	0.0342	0.649
Cf10	0.801	0.0027	0.0347	2.03
PILR-alpha	0.8	0.00272	0.0347	2.12
IFN-gamma R1	0.8	0.00278	0.0351	1.16
Glyoxalase II	0.798	0.00281	0.0351	2.55
MBL	0.798	0.00295	0.0365	3.22
IFNab R2	0.794	0.00309	0.0378	3.09
SLPI	0.796	0.00313	0.0379	1.49
EphA2	0.793	0.00352	0.0422	0.947
CD28	0.784	0.0036	0.0428	2.93
Flt-3L	0.791	0.0037	0.0431	1.21
Cathepsin A	0.791	0.00373	0.0431	0.788
NKp30	0.789	0.00374	0.0431	1.71
Nogo Receptor	0.764	0.00393	0.045	2.96
AHCY	0.787	0.00417	0.0472	1.26
IL-27	0.785	0.00427	0.0479	1.68
PF4	0.785	0.00441	0.0484	2.29
GPR111	0.22	0.00442	0.0484	-0.814
Lumican	0.785	0.00443	0.0484	0.734
IGSF4B	0.784	0.00466	0.0503	1.43
GFR alpha-2	0.782	0.0048	0.0514	1.77
DC-SIGNR	0.229	0.00488	0.0518	-0.945
OPG	0.782	0.00497	0.052	0.889
Ephrin-B3	0.755	0.00498	0.052	3.23
ANG-2	0.778	0.00515	0.053	3.86
FABP6	0.776	0.00518	0.053	2.45
TIMP-1	0.78	0.00526	0.053	1.48
CD155	0.78	0.00526	0.053	2.11
SDF-1a	0.28	0.00547	0.0547	-0.596
Neuroglycan C	0.225	0.00568	0.0557	-0.986
IGFBP-6	0.777	0.00571	0.0557	2.13
IkB‚Äë alpha	0.285	0.00571	0.0557	-1.79
CD99	0.776	0.00588	0.0561	0.318
IL-22 R alpha 1	0.775	0.0059	0.0561	0.893
AKR1C4	0.233	0.0059	0.0561	-1.26
Aminopeptidase LRAP	0.241	0.00594	0.0561	-2.17
EMR2	0.775	0.00621	0.0573	0.91
LAMP1	0.775	0.00621	0.0573	1.06
LAMP2	0.775	0.00621	0.0573	0.839
ROR2	0.229	0.00625	0.0573	-1.08
TACE	0.231	0.00637	0.0579	-0.868
TARC	0.298	0.00649	0.0584	-0.514
ADAMTS13	0.264	0.00652	0.0584	-1.1
IL-13 R1	0.771	0.00671	0.0597	1.78
Pappalysin-2	0.771	0.00693	0.0607	1.32
Biglycan	0.771	0.00693	0.0607	0.672
CHST2	0.238	0.007	0.0609	-1.01
Eotaxin-2	0.253	0.00732	0.0623	-1.33
MMP-7	0.769	0.00732	0.0623	0.784
SPARCL1	0.769	0.00732	0.0623	0.588
CF VII	0.765	0.00746	0.0631	1.41
MCAM	0.767	0.00773	0.0648	1.02
ANG-4	0.736	0.00784	0.0653	3.22
IL-17R	0.766	0.00794	0.0657	1.5
Fetuin A	0.765	0.00816	0.0671	0.532
SIRP alpha	0.248	0.00824	0.0672	-0.991
CDC25B	0.238	0.00847	0.0682	-0.723
HIF-1 alpha	0.758	0.0085	0.0682	1.5
TRACP	0.756	0.00853	0.0682	1.55
IGFBP-2	0.764	0.00861	0.0684	1.01
CD51	0.244	0.00876	0.0692	-0.894
Furin	0.763	0.00884	0.0693	1.08
FGF-16	0.753	0.00896	0.0698	2
NKp46	0.762	0.00908	0.07	1.44
Thrombospondin-5	0.761	0.0091	0.07	3.72
FCRL3	0.752	0.0095	0.0722	2.27
ErbB3	0.76	0.00956	0.0722	2.33
FABP1	0.76	0.00957	0.0722	1.39
LRRC4	0.727	0.00975	0.0731	3.04
Siglec-2	0.244	0.00995	0.0741	-1.32
RANK	0.749	0.01	0.0741	1.9
C1q R1	0.757	0.0103	0.076	0.962
CNDP1	0.305	0.0104	0.0764	-0.691
PD-1	0.756	0.0106	0.0764	1.15
JAM-A	0.756	0.0106	0.0764	1.38
eNOS	0.249	0.0106	0.0764	-1.02
SLITRK5	0.753	0.0111	0.079	1.76
CXCL14	0.754	0.0115	0.0816	1.8
TGFb1	0.75	0.0118	0.0824	1.59
TNF RII	0.753	0.0118	0.0824	0.376
CLEC9a	0.746	0.0118	0.0824	1.83
ULBP-2	0.329	0.012	0.0828	-0.81
OSM	0.282	0.0121	0.0828	-1.47
CXADR	0.749	0.0123	0.0828	1.56
E-Cadherin	0.751	0.0124	0.0828	1.11
AMICA	0.751	0.0124	0.0828	0.615
JAM-C	0.751	0.0124	0.0828	0.266
DLL4	0.743	0.0124	0.0828	2
IGFBP-5	0.742	0.0124	0.0828	1.54
GASP-1	0.749	0.0125	0.0828	1.94
IGFBP-4	0.745	0.0126	0.0828	3.72
NgR3	0.292	0.0126	0.0828	-0.92
Thrombospondin-2	0.265	0.0128	0.0834	-0.857
Galectin-8	0.749	0.0129	0.0834	1.44
ASAH2	0.256	0.013	0.0834	-1.05
Dtk	0.749	0.0131	0.0834	0.803
GUSB	0.749	0.0131	0.0834	0.595
OBCAM	0.304	0.0132	0.0838	-1.09
CA14	0.747	0.0133	0.0839	1.73
ST3GAL1	0.748	0.0134	0.0842	1.07
FGF-12	0.747	0.0137	0.0859	0.814
CRTAM	0.746	0.0141	0.0876	1.49
BID	0.262	0.0142	0.0876	-1.17
Inhibin A	0.255	0.0142	0.0876	-0.887
LIMPII	0.744	0.0152	0.0927	1.15
Adiponectin	0.744	0.0152	0.0927	0.538
MCP-3	0.411	0.0153	0.0927	-0.643
FGF-19	0.74	0.0155	0.0933	1.88
Tie-1	0.258	0.0156	0.0934	-0.573
IL-3	0.742	0.016	0.0936	1.1
WIF-1	0.742	0.016	0.0936	1.13
Cystatin C	0.742	0.016	0.0936	0.407
Galectin-9	0.742	0.016	0.0936	0.352
Mesothelin	0.742	0.016	0.0936	0.424
MCP-1	0.74	0.0168	0.0979	1.51
IL-1 F7	0.732	0.017	0.0986	1.61
IL-7 R alpha	0.738	0.0177	0.101	0.849
PYY	0.727	0.0177	0.101	1.73
SREC-I	0.738	0.0177	0.101	0.218
Activin C	0.731	0.0179	0.102	3.12
GASP-2	0.723	0.0181	0.102	1.37
SorCS1	0.264	0.0181	0.102	-0.874
IL-1 R6	0.733	0.0184	0.103	2.68
HVEM	0.736	0.0185	0.103	0.332
MAGP-2	0.736	0.0185	0.103	0.706
Annexin V	0.735	0.0189	0.104	0.987
Neurturin	0.722	0.0193	0.105	4.29
TIGIT	0.326	0.0193	0.105	-1.37
DKK-1	0.735	0.0194	0.105	2.35
TRANCE	0.735	0.0194	0.105	1.31
Legumain	0.735	0.0195	0.105	0.819
ULBP-3	0.382	0.0195	0.105	0.0476
PSA-free	0.286	0.0196	0.105	0.811
IL-19	0.723	0.0208	0.111	2.09
Procalcitonin	0.269	0.021	0.112	-1.1
IGF-1	0.45	0.0213	0.112	-0.166
FGF-17	0.727	0.0213	0.112	2.59
SULT1B1	0.384	0.0215	0.113	-0.748
Activin R1A	0.713	0.0221	0.115	1.97
OSM R beta	0.729	0.0224	0.116	1.53
XIAP	0.729	0.0225	0.116	0.797
BAI3	0.305	0.0228	0.118	-0.284
Brorin	0.711	0.0233	0.119	2.31
Bcl-w	0.305	0.0235	0.119	-1.6
B2M	0.727	0.0236	0.119	0.471
TREM-2	0.727	0.0236	0.119	1.25
Siglec-1	0.727	0.0236	0.119	0.672
htPAPP-A	0.725	0.0237	0.119	1.39
Reg3A	0.726	0.024	0.12	1.27
FGF-6	0.701	0.0254	0.126	1.58
IL-18 Rb	0.279	0.0256	0.127	-0.902
SDF-1b	0.724	0.0257	0.127	2.36
Prostasin	0.724	0.0259	0.127	0.536
NQO-1	0.705	0.026	0.127	1.74
KLF4	0.296	0.0261	0.127	-0.5
CA4	0.723	0.0265	0.129	1.16
Aminopeptidase P2	0.36	0.0267	0.129	-1.7
Activin RIIA	0.699	0.0267	0.129	2.03
BCMA	0.722	0.0272	0.13	0.578
Bcl-10	0.302	0.0274	0.131	-0.648
CPM	0.711	0.0278	0.132	1.64
GDF-8	0.72	0.0285	0.134	0.527
VSIG4	0.72	0.0285	0.134	0.452
CPB1	0.716	0.0288	0.135	3.8
CD160	0.295	0.0293	0.137	-1.08
GALNT3	0.282	0.0297	0.138	-0.617
Epiregulin	0.716	0.0302	0.14	-0.78
PDCD6	0.285	0.0302	0.14	-1.16
BTC	0.344	0.0306	0.141	-0.347
NTH1	0.383	0.0306	0.141	-1.68
PEAR1	0.69	0.0308	0.141	1.87
CEACAM-1	0.716	0.0312	0.141	0.697
TIM-3	0.716	0.0312	0.141	0.273
TLR1	0.716	0.0312	0.141	0.483
TLR3	0.716	0.0312	0.141	0.503
Matrilin-3	0.709	0.0314	0.141	1.15
MCP-2	0.713	0.0326	0.146	3.41
CHMP2B	0.288	0.033	0.147	-1.22
RBP4	0.713	0.0342	0.151	0.25
LTbR	0.713	0.0342	0.151	0.432
PSP94	0.713	0.0342	0.151	0.659
BTLA	0.304	0.0347	0.153	-0.396
Integrin alpha 5	0.693	0.0353	0.153	1.8
PSA-total	0.291	0.0354	0.153	0.57
Cyclin E1	0.296	0.0354	0.153	-0.595
gp130	0.711	0.0357	0.153	0.329
Serpin A4	0.711	0.0357	0.153	0.621
CD229	0.709	0.0357	0.153	3.66
BMP-8	0.711	0.0357	0.153	0.655
MCP-4	0.335	0.0369	0.157	-0.249
TSK	0.709	0.0371	0.157	3.29
Cadherin-4	0.709	0.0372	0.157	1.08
Adipsin	0.709	0.0374	0.157	0.436
Lipocalin-1	0.709	0.0374	0.157	0.378
EpCAM	0.708	0.0382	0.16	1
RGM-B	0.707	0.0388	0.161	1.75
R-Spondin 2	0.705	0.039	0.161	1.11
ADAM9	0.707	0.0391	0.161	0.854
ALK-1	0.664	0.0391	0.161	2.36
Ret	0.707	0.0391	0.161	1.22
ILT2	0.707	0.0391	0.161	0.842
MeprinA	0.693	0.0396	0.162	1.57
PRDX4	0.331	0.0397	0.162	-0.182
IL-33	0.705	0.0407	0.162	1.3
GDF-15	0.705	0.0408	0.162	0.347
CD14	0.705	0.0408	0.162	0.361
PGRP-S	0.705	0.0408	0.162	0.361
Olfactomedin-2	0.705	0.0408	0.162	0.361
Uromodulin	0.705	0.0408	0.162	0.361
Cathepsin D	0.705	0.0408	0.162	0.361
DNER	0.705	0.0408	0.162	0.345
PRCP	0.705	0.0408	0.162	0.297
MCSF	0.704	0.0426	0.167	0.397
Fas	0.704	0.0426	0.167	1.58
aFGF	0.676	0.0426	0.167	2.14
PAPP-A	0.689	0.0435	0.17	1.35
ENA-78	0.34	0.0437	0.17	1.67
DSCAM	0.687	0.0441	0.17	1.55
Cadherin-17	0.695	0.0443	0.17	1.36
IL-17 RC	0.702	0.0444	0.17	0.733
B7-2	0.693	0.0445	0.17	1.07
CMG-2	0.702	0.0445	0.17	1.32
CD27 Ligand	0.7	0.0445	0.17	2.15
IL-18 BPa	0.3	0.0449	0.171	-0.556
MMP-2	0.305	0.0459	0.174	-0.598
CXCL16	0.7	0.0465	0.175	1.87
Syndecan-4	0.7	0.0465	0.175	0.379
EMMPRIN	0.7	0.0465	0.175	0.327
BDNF	0.687	0.0471	0.176	1.81
Kallikrein 7	0.695	0.0476	0.178	2.13
15-PGDH	0.307	0.0483	0.179	-0.949
OPN	0.698	0.0485	0.179	0.411
uPAR	0.698	0.0485	0.179	0.425
ROR1	0.698	0.0485	0.179	0.32
Sortilin	0.338	0.049	0.18	-0.196
SP-D	0.695	0.0499	0.183	2.15
IL-9	0.394	0.05	0.183	0.0884
Chemerin	0.696	0.0506	0.184	1.11
Semaphorin 6D	0.696	0.0506	0.184	0.745
OX40	0.418	0.0521	0.189	-0.547
CD200	0.695	0.0528	0.19	0.494
Nectin-2	0.695	0.0528	0.19	0.166
FABP4	0.695	0.0528	0.19	1.98
FcERI	0.313	0.0531	0.19	-0.741
GKN1	0.67	0.0535	0.191	3.75
Serpin F1	0.693	0.0546	0.194	2.4
Lipocalin-2	0.693	0.0551	0.194	0.273
CA15-3	0.693	0.0551	0.194	0.182
Desmoglein-1	0.693	0.0551	0.194	0.757
FGF-3	0.645	0.0559	0.196	1.88
bIG-H3	0.645	0.0559	0.196	2.88
Progranulin	0.691	0.0574	0.201	0.309
Sirtuin 3	0.371	0.0582	0.203	-0.621
TIM-4	0.689	0.0583	0.203	1.11
CD286	0.397	0.0585	0.203	-0.0281
TAZ	0.33	0.0587	0.203	-1.1
IL-17B R	0.673	0.0593	0.204	2.08
IL-18	0.689	0.0598	0.204	1.37
Trappin-2	0.689	0.0599	0.204	0.418
Transferrin	0.689	0.0599	0.204	0.339
Pepsinogen I	0.689	0.0599	0.204	0.326
IL-22	0.687	0.06	0.204	0.979
p63	0.336	0.0601	0.204	-0.816
IL-6	0.667	0.0603	0.204	1.38
Glypican 2	0.675	0.0607	0.205	1.34
ULBP-4	0.688	0.061	0.205	0.0766
SorCS2	0.687	0.0613	0.206	0.801
IL-1 RI	0.687	0.0624	0.206	0.551
Resistin	0.687	0.0624	0.206	0.437
CD97	0.687	0.0624	0.206	0.611
EphB6	0.687	0.0624	0.206	0.315
IGSF3	0.393	0.0624	0.206	-0.857
IL-1 F10	0.684	0.0631	0.208	0.764
ESAM	0.685	0.065	0.212	-0.114
Midkine	0.685	0.065	0.212	1.03
TROY	0.685	0.065	0.212	0.515
Ephrin-A4	0.678	0.0658	0.215	1.19
BMP-5	0.684	0.0673	0.219	0.741
ARSB	0.684	0.0674	0.219	0.751
IL-1 RII	0.684	0.0677	0.219	0.811
LRRTM3	0.664	0.0689	0.222	1.6
ACE	0.682	0.0704	0.225	0.552
Plexin B3	0.682	0.0704	0.225	0.556
NT-3	0.655	0.0705	0.225	1.48
Endoglycan	0.373	0.0705	0.225	-0.866
Calcitonin	0.665	0.0709	0.226	1.56
VE-Cadherin	0.675	0.0715	0.226	1.17
hCGb	0.32	0.0716	0.226	-1.34
CES2	0.68	0.0716	0.226	0.838
CD69	0.65	0.0727	0.228	1.58
Albumin	0.68	0.0733	0.228	0.272
ADAM23	0.68	0.0733	0.228	0.396
Arylsulfatase A	0.68	0.0733	0.228	0.944
CD99-L2	0.68	0.0733	0.228	0.205
P-Cadherin	0.68	0.0733	0.228	1.06
IL-13 R2	0.679	0.0739	0.229	1.21
CA2	0.677	0.0746	0.231	0.563
Spinesin	0.331	0.0749	0.231	-0.332
TFF3	0.675	0.075	0.231	1.59
LRIG1	0.349	0.0752	0.231	-0.836
TIMP-2	0.678	0.0763	0.232	0.194
Cystatin E M	0.678	0.0763	0.232	0.0978
SCCA2	0.678	0.0763	0.232	0.857
Pro-EGF	0.678	0.0763	0.232	0.211
Matrilin-2	0.676	0.0775	0.235	1.99
SLAM	0.675	0.0794	0.24	2.09
CDO	0.673	0.0812	0.245	1.42
FABP5	0.335	0.0814	0.245	-0.336
PARC	0.675	0.0823	0.246	0.857
HGF	0.675	0.0825	0.246	0.433
Osteoadherin	0.675	0.0825	0.246	0.146
EphB4	0.656	0.0852	0.254	1.31
Nectin-1	0.66	0.0857	0.255	1.27
IL-1 R4	0.353	0.0868	0.257	-0.316
Fgr	0.402	0.0883	0.261	-0.504
CRTAC1	0.35	0.0887	0.262	-0.715
SALM4	0.671	0.0889	0.262	0.558
CD200 R1	0.363	0.0897	0.263	-1.8
LILRB4	0.345	0.0899	0.263	-0.478
Galanin	0.365	0.0902	0.263	-0.987
CD79A	0.365	0.0902	0.263	-0.994
IL-20 R beta	0.668	0.0909	0.264	0.559
GDF-3	0.657	0.0912	0.264	1.38
TIM-1	0.669	0.0926	0.267	0.892
EphA1	0.669	0.0926	0.267	0.736
Calsyntenin-1	0.665	0.0942	0.271	0.666
SOST	0.668	0.0943	0.271	0.697
ICOS	0.355	0.0949	0.272	-0.244
TBX2	0.399	0.0958	0.274	-1.33
IKK gamma	0.336	0.096	0.274	-0.465
NOV	0.667	0.0962	0.274	0.0522
FCAR	0.337	0.0968	0.275	-0.881
Serpin B2	0.34	0.0972	0.275	-0.396
Troponin C	0.66	0.0987	0.279	1.27
Caspase‚Äë9	0.369	0.0993	0.279	-0.736
Granzyme B	0.665	0.0994	0.279	0.163
Leptin	0.665	0.0999	0.279	6.35
TFPI	0.665	0.0999	0.279	0.397
Thioredoxin-1	0.665	0.0999	0.279	0.342
Siglec-9	0.339	0.101	0.28	-0.712
ENPP-7	0.665	0.102	0.283	0.707
FGF R5	0.336	0.102	0.284	-0.546
BAFF	0.644	0.103	0.284	1.48
FCRL5	0.657	0.103	0.284	0.886
PRELP	0.638	0.103	0.284	1.31
OSCAR	0.664	0.104	0.284	0.235
IL-5 Ra	0.655	0.104	0.284	0.935
FGF-23	0.651	0.105	0.287	1.02
GSK‚Äë3 beta	0.353	0.105	0.287	-0.374
EGF	0.662	0.108	0.291	0.217
Siglec-5	0.662	0.108	0.291	1.75
Cystatin A	0.662	0.108	0.291	0.382
ROBO4	0.662	0.108	0.291	0.337
FoxO3	0.362	0.108	0.292	-0.868
VEGF-C	0.661	0.109	0.293	1.4
GH	0.609	0.11	0.295	2.23
E-Selectin	0.66	0.111	0.298	1.04
4-1BB	0.66	0.112	0.298	1.14
Tenascin R	0.342	0.114	0.304	-0.724
FGF-5	0.65	0.116	0.309	0.992
Caspase 7	0.658	0.116	0.307	0.959
FAS L	0.657	0.117	0.309	1.1
GM-CSF Ra	0.644	0.117	0.309	0.999
Desmin	0.351	0.117	0.309	-0.779
PTH	0.645	0.118	0.312	0.842
TrkC	0.656	0.12	0.315	0.567
WISP-1	0.646	0.121	0.317	1.57
KLK6	0.373	0.122	0.319	-0.62
p130Cas	0.356	0.123	0.321	-0.26
TCN2	0.655	0.124	0.323	0.471
Neurocan	0.655	0.124	0.323	0.143
AFP	0.644	0.126	0.325	2.27
Fractalkine	0.356	0.126	0.325	-0.512
TLR4	0.653	0.127	0.328	0.687
IL-17 RD	0.369	0.128	0.329	-0.0691
MMP-10	0.653	0.129	0.329	2.16
Decorin	0.653	0.129	0.329	0.887
Cystatin B	0.653	0.129	0.329	0.355
Siglec-11	0.6	0.129	0.329	1.43
Neudesin	0.6	0.129	0.329	2.84
Endorepellin	0.653	0.129	0.329	0.154
Semaphorin 7A	0.648	0.131	0.332	1.75
DR3	0.349	0.132	0.334	-0.316
p27	0.353	0.132	0.334	-0.436
IFNb	0.631	0.133	0.336	1.96
Galectin-3	0.651	0.134	0.336	0.283
CF XIV	0.648	0.135	0.338	2.65
NG2	0.638	0.135	0.338	2.46
Kell	0.389	0.136	0.34	-0.943
Cyclophilin A	0.618	0.137	0.342	1.77
BMP-9	0.638	0.138	0.344	2.61
HTRA2	0.629	0.139	0.344	1.31
Numb	0.371	0.139	0.344	-0.829
SMPD1	0.641	0.14	0.347	1.04
Cytokeratin-8	0.381	0.141	0.348	-0.515
PLUNC	0.648	0.141	0.347	1.33
IL-22BP	0.647	0.142	0.349	1.07
Cripto-1	0.647	0.143	0.351	0.616
TSP-1	0.647	0.143	0.351	0.427
IL-28A	0.412	0.146	0.354	-0.292
B7-H2	0.645	0.146	0.354	0.86
Brevican	0.646	0.146	0.354	0.235
CHST4	0.365	0.146	0.354	-0.105
DC-SIGN	0.365	0.146	0.354	-0.537
BLMH	0.646	0.146	0.354	-0.0652
NT-4	0.642	0.147	0.354	1.75
PECAM-1	0.645	0.148	0.356	0.648
TRAIL R3	0.645	0.148	0.356	0.124
TRP14	0.638	0.148	0.356	1.61
IL-1b	0.373	0.149	0.357	-2.53
NTB-A	0.644	0.15	0.358	0.952
Trypsin 3	0.356	0.152	0.361	1.46
Olig3	0.36	0.152	0.361	-0.314
ANGPTL3	0.591	0.152	0.361	1.71
TGFb RIII	0.591	0.152	0.361	1.98
MMP-1	0.356	0.153	0.362	0.0975
CHIT1	0.644	0.153	0.362	0.732
CK18	0.642	0.154	0.364	0.279
NrCAM	0.64	0.155	0.364	1.77
Sirtuin 2	0.64	0.155	0.364	1.63
GLP-1	0.613	0.156	0.366	1.82
SULT1C2	0.634	0.157	0.368	0.728
ADAM12	0.358	0.158	0.368	-0.315
CD11b	0.411	0.16	0.373	-0.212
VEGF	0.641	0.161	0.375	0.503
Kallikrein 12	0.624	0.161	0.375	0.999
UNC5H4	0.632	0.163	0.377	0.8
VAMP-2	0.361	0.163	0.376	-0.752
HCC-1	0.64	0.164	0.377	1.11
RELT	0.64	0.164	0.377	0.092
CD34	0.365	0.164	0.377	-0.325
CANT1	0.64	0.164	0.377	0.318
PD-L2	0.638	0.165	0.378	0.773
IL-10 Ra	0.608	0.165	0.378	1.56
FOLR3	0.638	0.166	0.379	1.23
GFR alpha-1	0.637	0.168	0.382	0.9
PAR1	0.375	0.168	0.382	-0.419
CNTF R alpha	0.413	0.169	0.383	-0.427
NUDT5	0.638	0.17	0.384	0.751
LH	0.633	0.171	0.387	0.0381
BAI1	0.606	0.172	0.388	1.38
SIGIRR	0.606	0.172	0.388	1.87
CA8	0.631	0.173	0.389	1.28
Neprilysin-2	0.62	0.174	0.39	1.39
TRAIL R1	0.636	0.175	0.391	0.719
EDAR	0.636	0.175	0.391	0.341
B7-H3	0.636	0.176	0.392	-0.076
IGFBP-3	0.582	0.178	0.394	1.56
IL-7	0.582	0.178	0.394	1.98
Leptin R	0.582	0.178	0.394	1.17
TSH	0.367	0.18	0.398	0.21
GPVI	0.635	0.181	0.399	0.0195
Serpin A12	0.371	0.181	0.399	-0.594
SOD1	0.635	0.181	0.399	0.204
FGF-9	0.625	0.182	0.399	1
Semaphorin 6B	0.374	0.186	0.409	-0.65
AgRP	0.633	0.187	0.41	0.632
Troponin I	0.621	0.188	0.41	1.57
Smad4	0.603	0.188	0.41	1.34
FLRT3	0.623	0.188	0.41	0.985
ADAMTSL-1	0.39	0.189	0.411	-0.344
IL-23	0.618	0.19	0.412	0.0215
IGF-2	0.6	0.19	0.412	1.59
Amnionless	0.46	0.191	0.413	-0.154
PCDH17	0.611	0.192	0.413	1.14
IL-13	0.396	0.193	0.413	0.455
JAM-B	0.631	0.193	0.413	1.57
BLAME	0.607	0.193	0.413	0.0956
Trypsin 1	0.63	0.193	0.413	-0.301
Arginase 1	0.383	0.193	0.413	-2.68
FOLR1	0.631	0.194	0.413	-0.148
CD44	0.631	0.194	0.413	0.263
sFRP-3	0.62	0.195	0.413	0.995
TrkA	0.622	0.195	0.413	1.16
LRP-6	0.37	0.195	0.413	0.0356
Stabilin-2	0.629	0.197	0.417	0.876
CA6	0.598	0.198	0.419	1.5
LRPAP	0.373	0.199	0.419	-0.356
IL-24	0.625	0.2	0.42	1.86
C1qTNF4	0.607	0.2	0.421	1.39
EG-VEGF	0.625	0.201	0.422	1.6
Serpin A5	0.628	0.203	0.425	0.0717
Insulin	0.627	0.206	0.428	0.121
TNF RI	0.627	0.206	0.428	0.142
IL-2 Rg	0.373	0.206	0.428	-0.275
LAP(TGFb1)	0.627	0.206	0.428	-0.588
PRX2	0.627	0.206	0.428	0.373
GITR L	0.379	0.206	0.428	-0.42
R-Spondin 3	0.404	0.207	0.428	-0.696
IL-31	0.573	0.208	0.429	2.02
DAPP1	0.573	0.208	0.429	1.43
Fcg RIIBC	0.626	0.209	0.43	1.39
GATA-4	0.617	0.209	0.429	0.971
Gas 1	0.615	0.209	0.429	1.29
LIGHT	0.436	0.212	0.433	-0.451
B4GalT1	0.624	0.212	0.433	1.14
Podoplanin	0.625	0.213	0.435	0.384
CD73	0.616	0.216	0.439	0.859
P-Selectin	0.387	0.216	0.439	-0.95
ANGPTL7	0.422	0.218	0.443	-0.319
ISLR-2	0.378	0.219	0.443	-0.426
RGM-C	0.623	0.221	0.447	0.595
Glycoprotein V	0.595	0.221	0.447	0.945
TRAIL R4	0.604	0.223	0.45	1.49
ErbB2	0.378	0.224	0.451	-0.194
CA5A	0.438	0.225	0.452	-1.02
JNK2	0.405	0.226	0.452	-0.523
Cathepsin B	0.622	0.226	0.452	1.47
Mer	0.622	0.226	0.452	0.468
FLRG	0.378	0.226	0.452	1.08
MIP-3b	0.615	0.228	0.454	2.3
ROBO2	0.38	0.229	0.455	-0.23
Ubiquitin+1	0.607	0.23	0.456	0.818
Caspase-1	0.386	0.23	0.456	-0.156
Pax4	0.421	0.231	0.457	-0.84
Axl	0.62	0.234	0.457	0.155
IL-6R	0.62	0.234	0.457	0.199
TACI	0.62	0.234	0.457	0.735
Contactin-1	0.62	0.234	0.457	0.213
Flt-3	0.591	0.234	0.457	1.02
FGF-20	0.62	0.234	0.457	0.726
DDR1	0.591	0.234	0.457	0.997
ALPL	0.402	0.234	0.457	-0.146
Carboxypeptidase A2	0.614	0.235	0.458	3.1
DNAM-1	0.384	0.235	0.458	-0.271
IL-1 F9	0.588	0.237	0.461	1.81
BATF3	0.44	0.239	0.463	-0.00215
TAFA2	0.44	0.239	0.463	0.644
FGF-4	0.592	0.24	0.463	0.919
HAI-2	0.618	0.241	0.463	0.41
Nidogen-2	0.618	0.241	0.463	0.818
Hepsin	0.618	0.241	0.463	1.15
GATA-5	0.396	0.241	0.463	-0.0975
Calreticulin	0.618	0.241	0.463	0.38
IL-2	0.564	0.244	0.465	0.854
IL-11	0.564	0.244	0.465	0.465
GBA3	0.564	0.244	0.465	1.26
Semaphorin 6C	0.564	0.244	0.465	0.937
Cystatin D	0.384	0.246	0.468	0.313
PCSK2	0.6	0.246	0.468	0.996
Enteropeptidase	0.389	0.247	0.468	-0.39
LOX-1	0.616	0.248	0.469	-0.0161
PDGF-CC	0.616	0.248	0.469	0.428
CD39L4	0.616	0.248	0.469	0.572
Caspase 8	0.598	0.249	0.469	0.926
Brachyury	0.395	0.251	0.473	-0.0204
Paxillin	0.415	0.252	0.474	-0.585
CDK5 Activator	0.389	0.254	0.475	-0.352
Relaxin-1	0.425	0.254	0.475	-0.539
GSTP1	0.425	0.254	0.475	-0.251
Syndecan-1	0.615	0.256	0.478	0.102
TRAIL	0.613	0.257	0.48	2.17
TROP-2	0.596	0.257	0.48	1.32
DLEC	0.388	0.258	0.48	-0.135
IP-10	0.614	0.259	0.48	0.811
PIGF	0.614	0.259	0.48	0.408
DAB2	0.394	0.261	0.484	-0.289
Plexin D1	0.392	0.263	0.487	-0.28
TSC1	0.413	0.264	0.487	-1.02
IL-21	0.429	0.265	0.488	0.452
Cardiotrophin-1	0.605	0.268	0.494	1.05
Semaphorin 6A	0.611	0.27	0.496	1.09
Dkk-3	0.611	0.271	0.496	0.333
CA13	0.609	0.271	0.496	0.354
Draxin	0.611	0.271	0.496	0.38
IL-1a	0.44	0.272	0.497	-2.12
DSCAM-L1	0.609	0.272	0.497	0.644
PTP‚ÄëMEG2	0.395	0.273	0.498	-0.318
Glucokinase	0.392	0.274	0.498	-0.156
MSP R	0.596	0.276	0.499	0.632
PSMA	0.606	0.276	0.499	0.917
MEPE	0.394	0.276	0.499	-0.124
FABP8	0.428	0.278	0.502	-0.353
HS3ST3B1	0.581	0.278	0.503	1.1
NGF R	0.609	0.279	0.503	0.128
UCH-L3	0.605	0.282	0.505	0.684
IL-1 F6	0.578	0.283	0.505	1.78
IL-2 Ra	0.607	0.284	0.505	1.41
IL-29	0.555	0.285	0.505	1.14
I-309	0.555	0.285	0.505	1.91
VEGF R1	0.395	0.285	0.505	-0.13
Carbonic Anhydrase XII	0.555	0.285	0.505	0.595
Nectin-3	0.555	0.285	0.505	0.559
Dectin-2	0.555	0.285	0.505	0.62
IL-28 R alpha	0.555	0.285	0.505	0.76
PAG1	0.398	0.285	0.505	-0.0794
CA9	0.555	0.285	0.505	1.35
Epo R	0.555	0.285	0.505	1.39
SREC-II	0.607	0.287	0.505	0.723
EDIL3	0.607	0.287	0.505	0.308
SHP-1	0.442	0.287	0.505	-1.14
MPIF-1	0.414	0.288	0.505	0.00174
IRF2	0.4	0.288	0.505	-0.247
AMIGO2	0.583	0.29	0.508	0.303
FKBP38	0.405	0.29	0.508	0.0893
LIF R alpha	0.4	0.291	0.508	-0.209
Hepassocin	0.606	0.291	0.508	0.444
N-Cadherin	0.593	0.294	0.51	0.485
Activin RIB	0.401	0.295	0.51	0.029
Siglec-6	0.405	0.295	0.51	-1.05
F-Spondin	0.401	0.295	0.51	-0.625
DAN	0.397	0.296	0.51	0.322
CEA	0.605	0.296	0.51	0.252
Kallikrein 5	0.605	0.296	0.51	0.0721
Sirtuin 5	0.605	0.296	0.51	1.04
Periostin	0.605	0.296	0.51	0.669
JunB	0.4	0.297	0.51	-0.348
CD36	0.601	0.301	0.517	0.963
THAP11	0.429	0.301	0.517	-1.22
IGF-2R	0.604	0.304	0.518	0.855
uPA	0.604	0.304	0.518	0.541
GALNT2	0.396	0.304	0.518	-0.186
SCCA1	0.604	0.304	0.518	0.541
Complexin-1	0.403	0.305	0.518	-0.198
IkB-E	0.411	0.308	0.524	-0.202
CD84	0.593	0.309	0.524	2.43
KLK8	0.41	0.309	0.524	-0.645
B7-H1	0.398	0.311	0.526	-0.103
DC‚ÄëLAMP	0.602	0.312	0.527	0.187
Reg4	0.575	0.313	0.527	1.2
Cochlin	0.602	0.313	0.527	0.0711
GIF	0.398	0.313	0.527	0.199
GCP-2	0.601	0.316	0.53	0.583
MCEMP1	0.6	0.316	0.53	0.21
APLP‚Äë1	0.4	0.316	0.53	-0.21
IL-15 R	0.407	0.318	0.532	-0.324
TAFA1	0.445	0.319	0.532	-0.468
TRAF‚Äë3	0.445	0.319	0.532	-0.368
CA19-9	0.6	0.321	0.535	0.726
SR-AI	0.6	0.322	0.535	0.345
CLEC-1	0.413	0.324	0.539	0.515
CD2	0.407	0.325	0.539	-0.306
GFR alpha-3	0.416	0.326	0.541	-0.224
Aggrecan	0.409	0.327	0.542	-0.0905
CD172g	0.405	0.329	0.544	0.0928
AIF	0.402	0.33	0.544	-0.384
CD83	0.598	0.331	0.544	0.145
VAP-A	0.598	0.331	0.544	0.113
NAP-2	0.597	0.335	0.546	0.236
TNFa	0.545	0.335	0.546	0.484
TRAIL R2	0.595	0.335	0.546	1.15
Semaphorin 4G	0.597	0.335	0.546	0.621
Dkk-4	0.545	0.335	0.546	0.69
TGFb3	0.578	0.336	0.547	1.48
SOX7	0.568	0.336	0.546	1.29
NKp80	0.447	0.336	0.546	0.558
IL-1 R5	0.568	0.336	0.546	0.99
Notch-1	0.596	0.339	0.549	0.85
IL-20 Ra	0.587	0.339	0.549	0.68
Cathepsin V	0.596	0.34	0.549	0.431
LAIR1	0.596	0.34	0.549	0.18
ANGPTL2	0.435	0.34	0.549	-0.386
Kynureninase	0.595	0.341	0.549	0.219
PCK1	0.405	0.341	0.549	-0.0954
FUT11	0.407	0.343	0.551	-0.0288
CA72-4	0.589	0.344	0.553	-1.45
PDX-1	0.591	0.346	0.555	0.811
TPO	0.589	0.347	0.557	1.51
CRIM1	0.405	0.349	0.557	-0.169
DFF45	0.419	0.349	0.557	-0.729
GRAP2	0.415	0.349	0.557	-0.812
Neuroligin 2	0.419	0.349	0.557	-0.0167
BMPR-IB	0.589	0.35	0.558	0.19
LIF	0.449	0.353	0.561	-0.0514
CA5B	0.587	0.354	0.562	0.789
HAPLN4	0.429	0.355	0.562	-0.0192
Matriptase	0.593	0.357	0.566	0.435
HAO-1	0.425	0.359	0.567	-1.04
PRTN3	0.593	0.359	0.567	0.385
Nrf2	0.421	0.36	0.567	-0.0396
COCO	0.411	0.36	0.567	-0.602
CHST1	0.435	0.362	0.568	-0.818
PTH1R	0.565	0.362	0.568	0.626
LRRTM1	0.427	0.363	0.568	-0.215
Syndecan-3	0.408	0.363	0.568	-0.118
Tie-2	0.589	0.364	0.569	1.95
Prolactin R	0.584	0.368	0.574	0.84
CD300c	0.591	0.368	0.574	0.21
GDF-9	0.466	0.368	0.574	-0.838
APRIL	0.578	0.372	0.578	1.68
Netrin-4	0.579	0.372	0.578	1.28
CTRC	0.423	0.372	0.578	0.877
Erythropoietin	0.571	0.375	0.58	1.26
GDF-11	0.571	0.375	0.58	1.51
FSH	0.411	0.378	0.584	-1.51
THSD1	0.589	0.378	0.584	0.322
IL-31 RA	0.585	0.38	0.586	0.988
vWF-A2	0.585	0.38	0.586	0.829
NKp44	0.576	0.383	0.588	0.454
Integrin alpha 4	0.44	0.383	0.588	-0.196
IL-34	0.436	0.383	0.588	-0.0213
L1CAM-2	0.587	0.387	0.593	0.536
BCAM	0.587	0.388	0.593	-0.0122
CLUL1	0.587	0.388	0.593	0.289
Neurogranin	0.42	0.389	0.594	-0.749
VEGF-D	0.418	0.392	0.596	-0.184
MIG	0.418	0.392	0.596	1.47
MIP-1b	0.586	0.392	0.596	0.944
PAI-1	0.425	0.395	0.598	-0.542
CD4	0.536	0.395	0.598	0.861
TC-PTP	0.426	0.395	0.598	-0.307
BAK	0.42	0.396	0.6	0.0674
Integrin alpha 1	0.585	0.397	0.6	0.422
DEFB-3	0.416	0.397	0.6	0.282
CD35	0.585	0.398	0.6	0.173
SorCS3	0.418	0.401	0.604	-0.24
FAM3A	0.419	0.404	0.608	-0.797
XEDAR	0.425	0.406	0.609	0.177
TWEAK	0.574	0.406	0.609	0.735
UNC5H3	0.422	0.407	0.609	-0.314
MIP-1d	0.584	0.408	0.609	0.814
MMP-8	0.584	0.408	0.609	0.0753
BAMBI	0.584	0.408	0.609	-0.18
PON1	0.567	0.409	0.609	1.29
B3GNT2	0.583	0.413	0.614	0.173
CrkL	0.582	0.413	0.614	-0.357
PSMA1	0.42	0.414	0.614	-0.309
Insulin R	0.576	0.415	0.616	1.37
METTL11A	0.453	0.417	0.617	-0.186
PDGF-AA	0.418	0.418	0.618	-0.35
ULBP-1	0.582	0.418	0.618	1.83
bFGF	0.575	0.423	0.624	0.853
SPHK1	0.42	0.423	0.624	-0.287
MDGA2	0.47	0.424	0.624	-0.126
CREG	0.575	0.426	0.626	0.829
SH2D1A	0.436	0.426	0.626	-0.83
CD320	0.42	0.428	0.626	-0.172
CDNF	0.445	0.428	0.626	1.03
METAP2	0.555	0.428	0.626	0.886
NPTXR	0.42	0.428	0.626	-0.123
TF	0.575	0.433	0.632	0.779
C-myc	0.564	0.435	0.634	1.18
MPF	0.422	0.437	0.636	0.64
Wnt-4	0.578	0.439	0.639	0.412
Ryk	0.578	0.44	0.639	0.228
IL-17E	0.425	0.44	0.639	0.557
Nogo-A	0.568	0.442	0.639	0.573
FoxP3	0.432	0.442	0.639	-0.225
LRIG3	0.424	0.442	0.639	-0.103
IL-8	0.424	0.443	0.639	-1.8
SOX15	0.567	0.443	0.639	0.752
PTP1B	0.575	0.445	0.641	0.975
BAFF R	0.562	0.448	0.644	0.551
SOX9	0.574	0.448	0.644	0.371
FXR	0.425	0.45	0.645	0.0663
SPINK1	0.576	0.451	0.645	0.249
CD177	0.576	0.451	0.645	0.331
HSD17B1	0.456	0.454	0.649	-0.218
Nicastrin	0.456	0.454	0.649	-0.236
Contactin-2	0.575	0.457	0.651	0.768
ErbB4	0.575	0.457	0.651	1.9
MOG	0.425	0.457	0.651	-0.287
ILKAP	0.551	0.46	0.654	0.689
SCF R	0.575	0.462	0.655	0.175
NCK1	0.56	0.462	0.655	0.804
Catalase	0.575	0.462	0.655	-0.181
POGLUT1	0.562	0.463	0.655	0.314
Caveolin-2	0.438	0.463	0.655	-0.233
ER alpha	0.433	0.466	0.658	0.246
GFAP	0.527	0.468	0.659	0.66
hCG alpha	0.442	0.468	0.659	-0.226
IL-1 F8	0.527	0.468	0.659	1.1
Syntaxin 4	0.548	0.469	0.659	1.45
Kallikrein 14	0.573	0.473	0.662	-0.46
C-Peptide	0.573	0.473	0.662	-0.0323
CD23	0.427	0.473	0.662	0.0335
GPR115	0.569	0.477	0.667	0.584
Galectin-4	0.428	0.478	0.667	-0.635
PLA2G4A	0.445	0.478	0.667	-0.665
Prolactin	0.431	0.479	0.668	1.08
GSTM1	0.57	0.483	0.672	0.775
ACP6	0.432	0.483	0.672	0.205
NTAL	0.555	0.488	0.677	0.94
Ficolin-1	0.433	0.489	0.678	-0.139
MIS RII	0.57	0.49	0.678	0.497
FGF-7	0.562	0.492	0.68	1.37
IL-27 Ra	0.435	0.494	0.683	0.0239
RAGE	0.431	0.495	0.684	0.734
MIA	0.565	0.499	0.687	0.746
ADAM22	0.568	0.499	0.687	0.451
Cystatin S	0.567	0.507	0.698	-0.221
ZAP70	0.551	0.508	0.699	1.01
Presenilin 1	0.553	0.511	0.702	0.694
CA125	0.566	0.513	0.703	-0.541
FUT8	0.565	0.513	0.703	0.637
GRK5	0.436	0.518	0.709	-0.798
cMASP3	0.553	0.519	0.709	0.608
GPR56	0.435	0.519	0.709	-0.37
Pref-1	0.436	0.53	0.722	0.00493
SNCG	0.564	0.53	0.722	-0.724
Siglec-3	0.436	0.53	0.722	-0.167
Kremen-2	0.558	0.533	0.723	0.913
FLRT1	0.54	0.534	0.723	1.05
Dopa Decarboxylase	0.437	0.535	0.723	-0.584
DSPG3	0.462	0.535	0.723	-0.216
Cystatin SN	0.441	0.535	0.723	2.12
Pax3	0.462	0.535	0.723	-1.14
RGM-A	0.455	0.536	0.723	0.0375
EDA-A2	0.556	0.543	0.732	0.434
HMGB3	0.542	0.545	0.733	-0.184
ST8SIA1	0.556	0.546	0.733	0.373
Caspr2	0.547	0.549	0.733	0.845
NUP85	0.56	0.549	0.733	-0.275
HO-1	0.442	0.549	0.733	-0.654
Semaphorin 3E	0.445	0.549	0.733	-0.904
Cortactin	0.44	0.55	0.733	-0.353
MIP-1a	0.56	0.552	0.733	1.71
ST6GAL1	0.456	0.552	0.733	0.123
Activin AB	0.456	0.552	0.733	-0.0236
PD-ECGF	0.56	0.554	0.733	1.12
LRRTM4	0.56	0.554	0.733	0.0264
MIF	0.56	0.555	0.733	-0.0504
Angiogenin	0.56	0.555	0.733	0.0873
MEF2C	0.464	0.555	0.733	-0.279
Granzyme H	0.554	0.556	0.733	0.1
Nesfatin-1	0.475	0.556	0.733	-1.42
FoxM1	0.451	0.556	0.733	-0.525
BMPR-II	0.446	0.556	0.733	0.0376
BLC	0.539	0.559	0.733	0.879
MFRP	0.559	0.56	0.733	1.18
FKBP51	0.451	0.562	0.733	-0.398
TPST2	0.442	0.563	0.733	-0.0959
NFKB1	0.449	0.563	0.733	0.306
HB-EGF	0.518	0.564	0.733	0.144
IFNg	0.518	0.564	0.733	0.225
IL-12p70	0.518	0.564	0.733	0.343
Syntaxin 6	0.518	0.564	0.733	0.659
CEACAM-3	0.518	0.564	0.733	0.19
cIAP-1	0.518	0.564	0.733	0.136
DNMT3A	0.518	0.564	0.733	0.697
Epimorphin	0.518	0.564	0.733	0.183
Fibromodulin	0.518	0.564	0.733	0.202
TECK	0.447	0.566	0.735	-0.222
GDNF	0.549	0.568	0.736	0.893
TMEFF1	0.458	0.569	0.738	-0.367
Contactin-3	0.453	0.571	0.738	-0.423
CL-P1	0.544	0.572	0.738	1.06
CD49b	0.555	0.572	0.738	0.92
Olig2	0.545	0.572	0.738	0.148
CNTF	0.444	0.573	0.738	0.102
PDGF-AB	0.555	0.576	0.74	0.382
DRAK1	0.447	0.576	0.74	-0.543
CRP	0.444	0.579	0.74	-0.0192
HGF R	0.556	0.579	0.74	0.428
Glypican 1	0.556	0.579	0.74	0.125
cIAP-2	0.545	0.579	0.74	0.181
CD300a	0.455	0.579	0.74	0.645
LEKTI	0.444	0.579	0.74	-0.486
BNIP3	0.548	0.58	0.741	0.703
IL-15	0.461	0.585	0.746	0.441
VAMP-1	0.451	0.586	0.747	-1.13
CLEC-2	0.542	0.588	0.748	1.1
Klotho beta	0.458	0.588	0.748	-0.357
Desmocollin-3	0.555	0.592	0.75	0.184
HAPLN1	0.553	0.592	0.75	1.13
Cadherin-6	0.547	0.592	0.75	-0.136
IL-1 F5	0.555	0.592	0.75	0.208
Norrin	0.546	0.604	0.763	0.167
S100A6	0.553	0.604	0.763	-0.152
IL-17F	0.46	0.605	0.763	-0.0688
FCRL2	0.461	0.605	0.763	0.0265
SLITRK4	0.451	0.612	0.77	-0.293
CD5	0.538	0.614	0.772	1.49
Cathepsin C	0.449	0.616	0.773	0.19
Cadherin-11	0.453	0.616	0.773	0.231
GCNT1	0.542	0.617	0.773	0.813
I-TAC	0.464	0.622	0.775	0.309
CD300e	0.55	0.622	0.775	0.599
AMSH	0.455	0.622	0.775	-0.203
CDX4	0.545	0.622	0.775	0.599
NELL1	0.462	0.622	0.775	-0.108
IRF4	0.463	0.622	0.775	0.0808
TFPI-2	0.545	0.626	0.779	-0.046
CES1	0.53	0.628	0.781	0.685
GP73	0.549	0.63	0.783	0.0671
Melan-A	0.531	0.633	0.785	0.529
CD39L2	0.547	0.635	0.788	0.484
LOXL2	0.471	0.639	0.791	-0.0345
Gas6	0.453	0.64	0.792	-0.334
TIMP-4	0.453	0.642	0.792	0.792
CTACK	0.46	0.643	0.792	0.466
Dectin-1	0.547	0.643	0.792	-0.0462
Semaphorin 4D	0.46	0.643	0.792	-0.0647
TGFb2	0.545	0.646	0.794	0.609
IL-10	0.48	0.647	0.794	0.167
Jagged 2	0.48	0.647	0.794	0.475
HS3ST4	0.48	0.647	0.794	0.927
HCC-4	0.544	0.653	0.799	1.75
CK19	0.456	0.654	0.8	-0.595
FRS2	0.471	0.654	0.799	-0.956
CNP	0.529	0.654	0.799	-0.02
VAP-B	0.538	0.658	0.804	0.325
Lymphotactin	0.473	0.661	0.805	1.62
BMP-4	0.542	0.661	0.805	1.17
CLEC10A	0.456	0.663	0.807	0.242
Endoglin	0.544	0.665	0.808	0.85
CD6	0.544	0.668	0.811	0.247
S100A13	0.544	0.669	0.811	0.227
Annexin A1	0.456	0.669	0.811	-0.417
FCRLB	0.535	0.67	0.811	-0.145
Cathepsin E	0.526	0.672	0.812	0.7
DCTN1	0.467	0.674	0.814	-1.09
FLRT2	0.473	0.675	0.814	-0.244
MAP1D	0.468	0.675	0.814	0.109
KIR2DL3	0.527	0.675	0.814	0.133
Galectin-7	0.542	0.682	0.819	0.364
GROa	0.458	0.682	0.819	-0.278
Siglec-10	0.542	0.682	0.819	0.646
Desmoglein-3	0.542	0.682	0.819	-0.255
Sirtuin 1	0.473	0.687	0.823	-0.6
IL-2 Rb	0.541	0.688	0.824	0.531
NRG1-alpha	0.539	0.691	0.826	0.542
TSLP R	0.469	0.692	0.827	-0.165
IL-17	0.47	0.694	0.827	0.577
IL-10 Rb	0.54	0.694	0.827	0.196
CD96	0.47	0.694	0.827	0.325
GITR	0.529	0.695	0.827	0.776
KIR3DL1	0.529	0.695	0.827	0.625
FABP3	0.525	0.696	0.827	0.00245
Shh-N	0.539	0.7	0.827	0.326
GM-CSF	0.509	0.701	0.827	0.18
IL-4	0.509	0.701	0.827	0.0531
MDM2	0.509	0.701	0.827	0.0859
BOC	0.509	0.701	0.827	0.026
AMIGO	0.509	0.701	0.827	0.0346
S100A1	0.509	0.701	0.827	0.0525
FosB	0.534	0.702	0.827	-0.445
6Ckine	0.538	0.704	0.828	0.153
Semaphorin 4C	0.535	0.704	0.828	0.178
Bora	0.476	0.705	0.829	0.381
IGFBP-1	0.538	0.709	0.83	1.12
CILP-1	0.462	0.709	0.83	-0.228
SULT2B1	0.538	0.709	0.83	-0.0929
Siglec-7	0.462	0.709	0.83	0.143
LSECtin	0.465	0.713	0.832	-0.297
Marapsin	0.537	0.713	0.832	0.107
VEGF R3	0.469	0.714	0.832	0.821
SOX2	0.531	0.714	0.832	0.468
Thyroid Peroxidase	0.535	0.714	0.832	0.488
TGM4	0.529	0.715	0.833	1.67
VEGF R2	0.533	0.719	0.835	0.854
LMW-PTP	0.465	0.72	0.835	0.335
B7-1	0.536	0.721	0.835	1.37
ANG-1	0.464	0.722	0.835	0.0384
FGF-21	0.535	0.722	0.835	1.45
Contactin-5	0.469	0.722	0.835	0.191
EXTL3	0.483	0.723	0.835	-0.473
PP	0.483	0.723	0.835	-1.3
Doc2 alpha	0.467	0.725	0.835	0.385
Follistatin-like 1	0.467	0.725	0.835	1.54
TWEAK R	0.467	0.729	0.839	1.1
Persephin	0.465	0.729	0.839	0.0872
CHST3	0.466	0.733	0.842	-0.243
MDL-1	0.535	0.736	0.845	-0.129
ENPP-2	0.535	0.737	0.845	-0.0857
GALNT10	0.532	0.738	0.845	0.45
ST8SIA2	0.52	0.738	0.845	0.583
proGRP	0.478	0.739	0.845	0.487
ELF3	0.521	0.739	0.845	0.178
Reg1B	0.467	0.743	0.849	1.03
Cystatin SA	0.469	0.744	0.849	0.774
Lck	0.468	0.747	0.852	0.128
Follistatin	0.533	0.749	0.852	0.139
PlGF-2	0.467	0.75	0.853	0.703
SOD3	0.533	0.75	0.853	0.283
HIF-1 beta	0.485	0.753	0.854	-0.753
Cyr61	0.532	0.753	0.854	-0.216
IL-17B	0.527	0.754	0.854	0.0148
RalA	0.532	0.755	0.854	-0.297
Plexin A4	0.529	0.759	0.858	0.41
S100B	0.469	0.761	0.86	0.759
Kirrel3	0.47	0.762	0.86	-0.0243
MMP-9	0.469	0.764	0.862	-0.08
CD48	0.529	0.769	0.866	0.41
Collagen XIII	0.48	0.77	0.867	0.0698
Activin A	0.529	0.771	0.867	1.39
MKK6	0.477	0.778	0.873	-0.346
Renin	0.529	0.778	0.873	0.989
CD30	0.473	0.781	0.876	0.415
EphB2	0.478	0.782	0.876	-0.144
TNFb	0.486	0.783	0.876	0.453
FAM3C	0.475	0.786	0.879	0.0577
ICAM-3	0.473	0.789	0.88	-1.35
GLB1	0.473	0.789	0.88	0.0528
LILRA5	0.527	0.789	0.88	0.222
MICA	0.473	0.792	0.882	-0.425
NRG1-b1	0.474	0.795	0.885	0.085
AR	0.52	0.796	0.885	0.269
Neurexin 3 beta	0.525	0.804	0.89	0.245
ILT4	0.525	0.805	0.89	0.313
Azurocidin	0.525	0.805	0.89	0.21
IL-16	0.476	0.806	0.89	3.22
CD109	0.484	0.806	0.89	0.262
Podocalyxin	0.525	0.806	0.89	0.0519
EphB3	0.475	0.806	0.89	0.385
DCBLD2	0.484	0.806	0.89	0.505
Neuropilin-2	0.476	0.811	0.894	0.0738
mGluR3	0.515	0.811	0.894	0.195
Nestin	0.488	0.813	0.895	0.351
FGF R3	0.478	0.817	0.898	0.185
USAG1	0.478	0.817	0.898	-0.49
Glypican 3	0.482	0.819	0.9	0.461
Kallikrein 11	0.524	0.82	0.9	0.16
CIB1	0.481	0.821	0.9	-0.377
Galectin‚Äë10	0.477	0.824	0.902	0.206
IL-5	0.516	0.825	0.902	0.996
APE	0.482	0.827	0.903	-0.144
LRP-1 Cluster III	0.516	0.83	0.906	0.663
SULT2A1	0.519	0.832	0.907	0.885
OMgp	0.482	0.833	0.908	0.463
CPE	0.522	0.834	0.909	0.103
p55PIK	0.48	0.835	0.909	0.478
IDO	0.518	0.838	0.91	-0.0128
CHRDL2	0.484	0.838	0.91	0.251
TREML1	0.485	0.84	0.911	-0.428
ASAM	0.479	0.84	0.911	0.0904
Visfatin	0.521	0.841	0.911	-0.362
C1qTNF9	0.52	0.841	0.911	0.256
p53	0.48	0.843	0.911	-0.5
HS3ST1	0.49	0.844	0.911	0.319
B7-H4	0.49	0.844	0.911	0.234
Pentraxin 3	0.52	0.846	0.911	0.157
MDGA1	0.48	0.846	0.911	-0.0662
COMT	0.52	0.848	0.912	-0.347
HepaCAM	0.52	0.848	0.912	0.154
Layilin	0.481	0.855	0.918	-0.23
SH2B1	0.485	0.857	0.92	0.243
GRO	0.482	0.859	0.92	0.394
Dystroglycan	0.518	0.859	0.92	0.414
RCOR1	0.482	0.86	0.92	-0.727
2B4	0.518	0.863	0.923	0.418
MMP-12	0.513	0.866	0.925	0.438
CD40	0.517	0.869	0.928	0.381
GMF-beta	0.484	0.87	0.928	0.0343
LAG-3	0.515	0.871	0.929	1.04
LAMP	0.516	0.877	0.931	-0.117
HE4	0.484	0.877	0.931	-0.0142
Testican 1	0.515	0.877	0.931	-0.0133
TREM-1	0.485	0.878	0.931	0.37
Bax	0.489	0.878	0.931	0.223
RalB	0.489	0.878	0.931	0.148
MICB	0.485	0.891	0.94	0.379
TGFa	0.485	0.892	0.94	0.564
RANTES	0.485	0.892	0.94	-0.275
MMP-3	0.515	0.892	0.94	2.45
Notch-3	0.485	0.892	0.94	0.721
PRX1	0.485	0.892	0.94	-0.0935
b-NGF	0.489	0.895	0.943	0.561
PDGF-BB	0.487	0.901	0.949	0.198
S100A2	0.489	0.906	0.952	-0.0727
IL-12p40	0.51	0.91	0.955	2.39
CTLA4	0.51	0.91	0.955	0.527
IL-17C	0.509	0.917	0.957	1.19
BMP-2	0.489	0.918	0.957	0.417
OX40 Ligand	0.506	0.919	0.957	0.763
BCL-2	0.511	0.919	0.957	-0.193
Latexin	0.489	0.919	0.957	0.17
Olig1	0.506	0.919	0.957	0.177
NSE	0.511	0.92	0.957	1.62
Common beta Chain	0.511	0.92	0.957	0.00517
Kallikrein 1	0.491	0.92	0.957	-0.492
CRELD2	0.511	0.92	0.957	0.4
Nectin-4	0.489	0.92	0.957	-0.128
Granzyme A	0.491	0.925	0.961	0.692
BMP-7	0.507	0.929	0.964	0.116
Lin28	0.507	0.929	0.964	0.435
Cadherin-13	0.509	0.933	0.966	0.0615
SOX10	0.491	0.933	0.966	0.0484
CD47	0.491	0.934	0.967	0.176
LDL R	0.492	0.942	0.974	0.185
ADAM8	0.493	0.943	0.974	-0.311
MIP-3a	0.505	0.946	0.975	1.66
TAFA5	0.495	0.946	0.975	1.32
Testican 2	0.507	0.947	0.975	2.04
Artemin	0.493	0.949	0.976	-0.281
TGM3	0.507	0.949	0.976	0.332
GLI-3	0.506	0.952	0.978	0.373
Serpin B8	0.494	0.956	0.98	-0.423
MDC	0.496	0.957	0.98	1.88
CD58	0.495	0.957	0.98	4.95
CLEC4D	0.496	0.957	0.98	0.421
TSLP	0.505	0.962	0.983	0.31
ANGPTL4	0.505	0.964	0.983	1.24
Endocan	0.505	0.964	0.983	0.72
IL-4 Ra	0.495	0.964	0.983	-0.516
S100A8	0.505	0.964	0.983	-0.176
G-CSF	0.496	0.969	0.986	-0.272
Mcl-1	0.504	0.969	0.986	0.654
LEDGF	0.503	0.973	0.99	-0.137
CRISP-2	0.504	0.977	0.991	0.169
IL-1ra	0.496	0.978	0.991	-0.255
NPDC-1	0.504	0.978	0.991	1.12
PU.1	0.496	0.978	0.991	-0.769
Annexin A4	0.497	0.984	0.996	0.411
Granulysin	0.503	0.985	0.996	0.794
PDGF R alpha	0.498	0.986	0.996	0.188
Eotaxin-3	0.498	0.989	0.998	1.65
Caspase-3	0.498	0.989	0.998	0.55
Cathepsin F	0.502	0.989	0.998	0.253
PDGF Rb	0.498	0.993	0.999	0.137
HNMT	0.502	0.993	0.999	0.0845
CCL28	0.5	1	1	0
MSP	0.5	1	1	2.9
IL-21R	0.5	1	1	-0.171
CEACAM-5	0.5	1	1	0.607
Activin RIIB	0.5	1	1	0
Jagged 1	0.5	1	1	-0.342
LAMA4	0.499	1	1	0.446
CHI3L1	0.499	1	1	0.107

## Sheet: anyprolif_vs_nonprolif
feature	wilc_auc	wilc_p	wilc_padj	logfc
Catalase	0.754	3.44983e-08	4.13979e-05	1.35938
PRTN3	0.728	7.57855e-07	0.000454713	1.36652
S100A8	0.719	2.03468e-06	0.000813872	1.3041
CD163	0.712	4.04704e-06	0.00108233	1.33401
Galectin-1	0.711	4.50969e-06	0.00108233	0.758484
Visfatin	0.706	7.4279e-06	0.00148558	1.09223
IL-16	0.699	1.08761e-05	0.00186448	1.6734
Tenascin C	0.699	1.58906e-05	0.00238358	1.16098
Azurocidin	0.693	2.70248e-05	0.00360331	1.35835
MMP-8	0.689	4.25957e-05	0.00511149	1.00302
CEACAM-1	0.686	5.16985e-05	0.00522301	0.485925
FKBP51	0.674	5.22301e-05	0.00522301	1.43242
Integrin alpha 1	0.684	6.42729e-05	0.00593289	0.664797
CREG	0.359	8.77157e-05	0.00692991	-0.708423
Galectin-4	0.325	8.89781e-05	0.00692991	-1.07682
MMP-9	0.68	9.23987e-05	0.00692991	1.08032
Resistin	0.679	0.000103838	0.00732971	0.388984
TNF RI	0.677	0.000119276	0.00795175	0.539267
MCP-1	0.677	0.000126328	0.00797864	1.06893
CES1	0.649	0.000162161	0.00972965	0.865008
TLR2	0.673	0.000171706	0.00981175	0.44623
VSIG4	0.672	0.000183687	0.0100193	0.553483
CrkL	0.669	0.000229423	0.0119699	0.888972
uPAR	0.666	0.000305319	0.0152659	0.500979
SHP-1	0.626	0.000404311	0.0194069	0.844527
Dectin-1	0.344	0.000612623	0.0282749	-1.02941
TSH	0.359	0.000684775	0.0304344	-1.1708
Cathepsin C	0.655	0.000777943	0.0332798	0.801178
RANTES	0.654	0.000804262	0.0332798	0.76827
LIMPII	0.653	0.000908313	0.0363325	0.474111
MIP-1b	0.651	0.00100486	0.0388977	0.996785
Annexin V	0.651	0.00107482	0.0389703	0.580683
Cathepsin S	0.65	0.00109886	0.0389703	0.517856
CA125	0.65	0.00110416	0.0389703	1.30179
LAP(TGFb1)	0.649	0.00117782	0.0403823	0.843528
Arginase 1	0.64	0.0012214	0.0405356	1.1115
Dkk-3	0.649	0.00124985	0.0405356	0.557125
LAMP1	0.648	0.00135206	0.0426966	0.504659
Nectin-2	0.646	0.00149065	0.0458663	0.324009
Cochlin	0.645	0.00161083	0.0483249	0.420271
Hepsin	0.644	0.00173972	0.0497105	0.677538
CD99	0.644	0.00173987	0.0497105	0.475312
CD36	0.642	0.00189434	0.0527136	0.914611
Cystatin E M	0.643	0.00193283	0.0527136	0.629196
Cystatin S	0.641	0.00220665	0.0583679	0.584462
ST3GAL1	0.641	0.00223744	0.0583679	0.485585
CD300c	0.64	0.00233481	0.0589931	0.358191
CEA	0.64	0.00237895	0.0589931	0.332034
IL-20	0.639	0.00243965	0.0589931	0.76887
PlGF-2	0.64	0.00245805	0.0589931	0.58772
TIM-4	0.639	0.00256887	0.0604439	0.772029
Neuropilin-2	0.636	0.00268254	0.0619048	1.00006
ESAM	0.638	0.00278621	0.063084	0.987321
LAMP2	0.637	0.00285119	0.0633598	0.453526
JAM-C	0.637	0.00299908	0.0654345	0.484888
Granzyme A	0.626	0.00333985	0.0715683	0.934174
BCMA	0.635	0.00346993	0.0730513	0.418396
S100A13	0.634	0.0037297	0.0758595	0.497922
Glypican 1	0.634	0.00372976	0.0758595	0.313598
EphB3	0.633	0.00388519	0.0777037	0.653922
IGF-2R	0.633	0.00397148	0.0781274	0.502624
GP73	0.632	0.00407934	0.078955	0.347896
RELT	0.632	0.00430314	0.0818896	0.322646
VE-Cadherin	0.629	0.00436744	0.0818896	0.977202
LAIR1	0.631	0.00449806	0.0830411	0.320884
TNF RII	0.63	0.00470093	0.0854714	0.331752
SOX7	0.613	0.00480425	0.0860462	0.758484
TIMP-1	0.629	0.00495532	0.0874469	0.797055
LRPAP	0.627	0.00519766	0.0889349	0.594681
NPDC-1	0.628	0.00531451	0.0889349	0.714361
TRAIL R2	0.627	0.00531522	0.0889349	0.817744
IL-7	0.441	0.00533609	0.0889349	-0.411912
IGFBP-2	0.627	0.00574507	0.0939221	0.468714
IGFBP-1	0.627	0.0057948	0.0939221	0.697028
Prostasin	0.627	0.00587013	0.0939221	0.317918
Osteoactivin	0.626	0.00610201	0.0942927	0.316374
PRDX4	0.612	0.00613723	0.0942927	0.722561
IL-6	0.621	0.00620461	0.0942927	0.994851
DPPIV	0.626	0.0062076	0.0942927	0.431948
LRRTM1	0.61	0.00632587	0.0943566	0.646009
Nidogen-1	0.626	0.00636907	0.0943566	0.5227
Cathepsin L	0.625	0.00653431	0.0952283	0.423928
C1qTNF1	0.625	0.00658663	0.0952283	0.58355
CA4	0.624	0.00708328	0.10119	0.614
TIMP-2	0.623	0.00773797	0.108721	0.34012
HIF-1 beta	0.585	0.00779169	0.108721	0.546712
Siglec-5	0.621	0.00855064	0.11794	0.991726
BLMH	0.621	0.00891329	0.121545	0.564353
SLPI	0.62	0.00921057	0.124187	0.640148
TSP-1	0.619	0.00991727	0.131848	0.384737
Angiogenin	0.619	0.00999851	0.131848	0.323986
Cadherin-11	0.403	0.0101212	0.132015	-0.776123
PILR-alpha	0.618	0.0104048	0.134255	0.716968
Nestin	0.58	0.0108607	0.138648	0.538068
Syndecan-1	0.617	0.0110206	0.139208	0.228471
GPR111	0.614	0.0119348	0.148059	0.693005
CRIM1	0.616	0.0119681	0.148059	0.309015
Attractin	0.615	0.0125275	0.150935	0.354163
VAMP-1	0.607	0.0127468	0.150935	0.640879
TROP-2	0.607	0.0128122	0.150935	0.785893
OPG	0.615	0.0128295	0.150935	0.384485
HVEM	0.615	0.0128295	0.150935	0.202807
Caspase-3	0.593	0.0131281	0.151651	0.760957
GITR L	0.401	0.0131431	0.151651	-0.645655
TSP-4	0.614	0.0133472	0.152297	0.34344
CA15-3	0.614	0.0134529	0.152297	0.252036
IL-8	0.612	0.0143483	0.159561	0.895667
Cripto-1	0.613	0.0144934	0.159561	0.90765
CPM	0.611	0.0151637	0.161081	0.784264
NOV	0.612	0.0152481	0.161081	0.284816
CD13	0.612	0.0153074	0.161081	0.300188
IGSF4B	0.612	0.0153647	0.161081	0.666623
Cystatin A	0.611	0.0156073	0.161081	0.250813
CRELD2	0.611	0.0157133	0.161081	0.483102
IL-5	0.439	0.0157209	0.161081	-0.313
ANGPTL4	0.611	0.0159122	0.161081	0.33277
Trypsin Pan	0.611	0.0159738	0.161081	0.561486
FUCA1	0.611	0.0159738	0.161081	0.390943
FAP	0.611	0.0162814	0.162043	0.829184
LRIG3	0.397	0.0163938	0.162043	-0.755104
DR6	0.611	0.0164743	0.162043	0.426661
FLRT1	0.589	0.0166103	0.162051	0.591809
CD99-L2	0.61	0.0168587	0.162365	0.334556
PSMA1	0.608	0.016913	0.162365	0.657011
HE4	0.61	0.0173835	0.165517	0.299035
Mer	0.609	0.0175172	0.165517	0.364581
DLL1	0.609	0.0177854	0.166738	0.553714
p27	0.403	0.0181432	0.168774	-0.50693
CD44	0.609	0.0183363	0.169258	0.304366
GLA	0.608	0.018901	0.171827	0.298574
Thioredoxin-1	0.608	0.018901	0.171827	0.272437
Ferritin	0.607	0.0197022	0.177176	0.33503
Fetuin A	0.607	0.0199259	0.177176	0.371514
IL-6R	0.607	0.0200763	0.177176	0.357682
TGFa	0.607	0.0201289	0.177176	0.526515
CD200	0.607	0.0202276	0.177176	0.345332
Latexin	0.605	0.0206449	0.177778	0.640082
PLUNC	0.606	0.020824	0.177778	0.683224
IL-17	0.438	0.0208506	0.177778	-0.324843
USAG1	0.601	0.0208889	0.177778	0.537215
IL-18	0.606	0.0213033	0.180028	0.4122
Notch-3	0.606	0.0214742	0.180203	0.426779
IP-10	0.606	0.0216823	0.18042	0.791262
COMT	0.605	0.0218007	0.18042	0.364486
Endorepellin	0.606	0.0219587	0.180482	0.24211
LEKTI	0.605	0.0224328	0.183125	0.607308
gp130	0.605	0.0229562	0.186131	0.242623
I-309	0.46	0.0232964	0.187622	-0.250544
CD39L2	0.404	0.0240481	0.188525	-0.512215
HB-EGF	0.482	0.0241941	0.188525	-0.0642533
IFNg	0.482	0.0241941	0.188525	-0.0907089
CEACAM-3	0.482	0.0241941	0.188525	-0.0826168
OX40	0.482	0.0241941	0.188525	-0.0918974
CD97	0.603	0.0250698	0.193581	0.331154
NCAM-1	0.603	0.0252533	0.193581	0.467411
EGF	0.603	0.0256238	0.193581	0.240842
ROBO2	0.403	0.0256812	0.193581	-0.545902
Bcl-10	0.594	0.0257557	0.193581	0.566459
Lumican	0.603	0.0258108	0.193581	0.296301
Cf10	0.603	0.0259956	0.193756	0.520066
Cyclophilin A	0.592	0.0262697	0.19459	0.670402
IL-18 Rb	0.404	0.0267792	0.197147	-0.500519
FABP4	0.601	0.0277392	0.20191	0.602716
CHI3L1	0.601	0.0277626	0.20191	0.613395
FAM3C	0.42	0.0281198	0.203276	-0.497746
Pentraxin 3	0.6	0.0288136	0.207044	0.780665
TRAIL R4	0.423	0.029238	0.208843	-0.422684
MCSF R	0.6	0.0295949	0.209724	0.352297
BAFF	0.594	0.029711	0.209724	0.662798
EG-VEGF	0.598	0.0303929	0.211962	0.702967
HAPLN1	0.406	0.0305115	0.211962	-0.90823
Cathepsin X	0.6	0.0305579	0.211962	0.243583
Lipocalin-2	0.599	0.0309944	0.213755	0.267215
LOX-1	0.599	0.0315479	0.215704	0.16503
PRCP	0.599	0.0316594	0.215704	0.262342
Kallikrein 7	0.598	0.0319841	0.215704	0.903714
TIM-1	0.599	0.0319966	0.215704	0.471267
HAO-1	0.585	0.0325808	0.215704	0.543256
TSC1	0.583	0.0326813	0.215704	0.550409
BID	0.595	0.0327662	0.215704	0.602111
TGFb2	0.409	0.0328556	0.215704	-0.510179
C1q R1	0.598	0.0328948	0.215704	0.523874
Eotaxin-3	0.447	0.03337	0.21763	-0.416796
Neuropilin-1	0.598	0.0336102	0.218012	0.350572
I-TAC	0.445	0.0338488	0.218379	-0.243704
ASAHL	0.598	0.0340578	0.218553	0.425833
Cystatin D	0.405	0.0343031	0.218956	-0.569043
Kallikrein 12	0.422	0.035079	0.220969	-0.418094
PCSK2	0.59	0.0352422	0.220969	0.603418
IL-4 Ra	0.597	0.0353403	0.220969	0.421584
4-1BB	0.597	0.0356632	0.220969	0.50291
TRANCE	0.597	0.035702	0.220969	0.501992
Dystroglycan	0.595	0.0357233	0.220969	0.557355
CA5A	0.562	0.0360408	0.221789	0.442288
ENPP-7	0.596	0.0371695	0.227568	0.412328
Tenascin R	0.595	0.0373997	0.227816	0.221837
Galectin-3	0.596	0.0378221	0.229225	0.298071
Syndecan-4	0.596	0.0380832	0.229648	0.29863
CRP	0.595	0.0385743	0.230254	0.472325
DBH	0.595	0.0385928	0.230254	0.462834
GDF-3	0.417	0.0390277	0.230254	-0.505549
Matriptase	0.406	0.0390669	0.230254	-0.641581
FOLR1	0.595	0.0391432	0.230254	0.284312
MICB	0.408	0.0397354	0.231674	-0.786996
Ficolin-1	0.591	0.0397707	0.231674	0.49908
TAFA2	0.561	0.0400973	0.231878	0.349883
PRELP	0.588	0.0403062	0.231878	0.570998
MPF	0.594	0.0403854	0.231878	0.61508
GUSB	0.594	0.04078	0.233029	0.175552
MCSF	0.594	0.0413384	0.233683	0.234329
DNAM-1	0.414	0.0413962	0.233683	-0.489675
RBP4	0.594	0.0414787	0.233683	0.222415
Thyroglobulin	0.594	0.0419028	0.233804	0.429097
PF4	0.594	0.0421501	0.233804	0.703747
Midkine	0.594	0.0421879	0.233804	0.368079
Activin A	0.414	0.0423777	0.233804	-0.612633
MMP-13	0.594	0.0424745	0.233804	0.482198
EMMPRIN	0.593	0.0431977	0.2367	0.239468
IL-29	0.463	0.0436963	0.237469	-0.243683
MMP-7	0.593	0.0439316	0.237469	0.221738
IDS	0.593	0.0439317	0.237469	0.206619
IGFBP-6	0.592	0.0452717	0.242298	0.533568
Collagen XIII	0.57	0.0453973	0.242298	0.632578
EMR2	0.592	0.0454309	0.242298	0.274985
NQO-1	0.59	0.0456394	0.242333	0.602127
ADAM8	0.585	0.0458507	0.242382	0.654254
OPN	0.592	0.0461962	0.243138	0.249655
DNER	0.592	0.0465055	0.243697	0.244173
GDF-15	0.592	0.0468165	0.24426	0.242753
LEDGF	0.564	0.0474885	0.244465	0.329541
HO-1	0.589	0.0478389	0.244465	0.527906
IL-1 RI	0.591	0.0479191	0.244465	0.246902
PGRP-S	0.591	0.0480781	0.244465	0.239125
Uromodulin	0.591	0.0480781	0.244465	0.239125
Mesothelin	0.591	0.0480781	0.244465	0.238945
Cathepsin D	0.591	0.048398	0.245053	0.236098
Lipocalin-1	0.591	0.0493684	0.247952	0.235523
Desmocollin-3	0.41	0.049634	0.247952	-0.743928
MOG	0.59	0.0497655	0.247952	0.451767
CD157	0.59	0.0498597	0.247952	0.234878
VEGF R1	0.416	0.0500037	0.247952	-0.607478
Galectin-9	0.59	0.0508544	0.250524	0.273287
Aminopeptidase LRAP	0.426	0.0510883	0.250524	-0.372467
ADAMTS13	0.436	0.0512335	0.250524	-0.283578
Activin C	0.589	0.0513573	0.250524	0.87352
Serpin B6	0.59	0.0518656	0.251223	0.293884
Cathepsin A	0.59	0.0520355	0.251223	0.252874
MDL-1	0.589	0.0521288	0.251223	0.609738
FoxP3	0.582	0.0528776	0.253812	0.544535
Granulysin	0.589	0.053196	0.254323	0.419657
MAGP-2	0.589	0.0542905	0.257153	0.320209
LRIG1	0.578	0.0545777	0.257153	0.465821
IL-17E	0.422	0.0545777	0.257153	-0.581305
JAM-A	0.589	0.0546449	0.257153	0.268518
SPARCL1	0.588	0.0555384	0.260336	0.207187
CD14	0.588	0.056262	0.262702	0.225413
BAMBI	0.587	0.0582926	0.271128	0.212461
IL-17 RD	0.577	0.0591762	0.274175	0.473805
Smad4	0.576	0.0594906	0.274572	0.529045
APLP‚Äë1	0.586	0.0597596	0.274627	0.389441
Kynureninase	0.586	0.0599603	0.274627	0.507261
LYVE-1	0.587	0.060191	0.274636	0.21543
Plexin A4	0.582	0.0608875	0.276761	0.491864
EphB6	0.586	0.0621403	0.280014	0.185123
Pro-EGF	0.586	0.0623379	0.280014	0.187764
PDCD6	0.585	0.0623559	0.280014	0.557747
Trappin-2	0.586	0.0625364	0.280014	0.216429
IL-1 F8	0.55	0.0633402	0.282558	0.296002
Serpin B8	0.585	0.0639214	0.283506	0.635339
DCTN1	0.571	0.0640252	0.283506	0.573066
PSMA	0.584	0.0649037	0.28634	0.461174
OSM R beta	0.585	0.0656124	0.288406	0.546025
GALNT2	0.585	0.0659738	0.288937	0.271503
TSLP R	0.57	0.067006	0.29239	0.474188
MDC	0.469	0.0677627	0.29462	-0.215886
CD34	0.425	0.0687365	0.296465	-0.610802
Park7	0.584	0.0689376	0.296465	0.448313
Neuroglycan C	0.583	0.0691201	0.296465	0.434054
IL-1 F10	0.583	0.0691753	0.296465	0.411503
PAR1	0.578	0.0697926	0.297865	0.500874
GLB1	0.582	0.0699982	0.297865	0.41428
Siglec-7	0.582	0.0738077	0.312498	0.304492
CLEC-1	0.437	0.0740931	0.312498	-0.433651
TMEFF1	0.565	0.0742182	0.312498	0.51877
Pepsinogen I	0.582	0.0749616	0.314524	0.219655
TACE	0.423	0.0754883	0.31563	-0.450516
PAM	0.581	0.0770588	0.321079	0.190749
TRAF‚Äë3	0.552	0.0782395	0.32487	0.387274
SAA	0.581	0.0789518	0.325585	0.264055
Adiponectin	0.581	0.0789633	0.325585	0.228568
RalA	0.58	0.0792256	0.325585	0.406601
Nectin-3	0.466	0.0801169	0.328124	-0.152335
TREM-2	0.58	0.0816446	0.333243	0.435929
FoxO3	0.571	0.082381	0.335018	0.485544
C-Peptide	0.58	0.0826377	0.335018	0.218192
S100A1	0.535	0.0833784	0.336882	0.227663
CIB1	0.569	0.0846388	0.338051	0.389824
SCCA1	0.579	0.0846506	0.338051	0.569464
TNFb	0.474	0.0847854	0.338051	-0.138399
DEFB-3	0.578	0.0849611	0.338051	0.559714
EphB2	0.566	0.085237	0.338051	0.548888
hCGb	0.424	0.0853579	0.338051	-0.652727
GPVI	0.579	0.0867081	0.342269	0.176299
HGF	0.579	0.0872281	0.343192	0.22598
MCAM	0.579	0.088273	0.344993	0.479479
Transferrin	0.579	0.0882756	0.344993	0.219336
DC-SIGNR	0.575	0.0885481	0.344993	0.4767
IL-1ra	0.578	0.0890132	0.345682	0.585522
Activin RIIA	0.432	0.0896746	0.347128	-0.428128
MBL	0.578	0.0901319	0.347776	0.562208
WISP-1	0.576	0.091434	0.35056	0.741688
Lck	0.576	0.0916152	0.35056	0.497758
AMICA	0.578	0.0920063	0.35056	0.494394
PSP94	0.578	0.0920221	0.35056	0.388844
Siglec-9	0.43	0.0928178	0.351448	-0.461912
Olfactomedin-2	0.577	0.0928409	0.351448	0.189962
NPTXR	0.577	0.0933448	0.352245	0.338423
B7-H3	0.577	0.0936663	0.35235	0.123643
POGLUT1	0.569	0.0944741	0.354278	0.450604
Neurogranin	0.571	0.0961649	0.359495	0.443805
Albumin	0.576	0.0970255	0.361586	0.252823
Flt-3L	0.424	0.0975896	0.362562	-0.34122
PCK1	0.575	0.0984828	0.364751	0.429652
EphA1	0.576	0.100772	0.372083	0.333582
BAI1	0.446	0.101258	0.37273	-0.289103
CD7	0.575	0.102244	0.374782	0.222366
DSCAM-L1	0.574	0.10244	0.374782	0.543708
SorCS1	0.575	0.103436	0.377274	0.423754
Layilin	0.575	0.103843	0.37761	0.483172
OSCAR	0.575	0.105846	0.38373	0.166721
Jagged 1	0.426	0.106273	0.384121	-0.566096
PCSK9	0.574	0.107238	0.386443	0.54375
TrkC	0.574	0.107682	0.386883	0.34924
THAP11	0.555	0.108587	0.388967	0.431475
DPPII	0.574	0.108922	0.389006	0.420471
S100A6	0.574	0.110174	0.389615	0.266502
IGF-1R	0.433	0.110184	0.389615	-0.538456
Cortactin	0.573	0.110992	0.389615	0.424833
Cystatin C	0.573	0.111436	0.389615	0.186173
IL-2 Ra	0.429	0.111834	0.389615	-0.564868
IL-28 R alpha	0.548	0.112152	0.389615	0.329928
Cystatin B	0.573	0.112389	0.389615	0.210996
GM-CSF	0.491	0.113182	0.389615	-0.0555147
BOC	0.491	0.113182	0.389615	-0.0181818
AMIGO	0.491	0.113182	0.389615	-0.0222582
Amnionless	0.491	0.113182	0.389615	-0.0596758
Lymphotactin	0.466	0.113257	0.389615	-0.176597
SOX9	0.571	0.113313	0.389615	0.44743
SULT2A1	0.443	0.11494	0.393986	-0.399509
TNFa	0.472	0.115241	0.393986	-0.119015
IL-2 Rb	0.429	0.115668	0.394321	-0.391183
METAP2	0.557	0.116189	0.394976	0.407356
Spinesin	0.437	0.116593	0.39523	-0.39153
RCOR1	0.57	0.117826	0.396425	0.379698
Cathepsin H	0.572	0.117917	0.396425	0.235258
Cerberus 1	0.568	0.117962	0.396425	0.432902
Siglec-2	0.571	0.118267	0.396425	0.350244
Trypsin 1	0.571	0.11927	0.3977	0.41212
NSE	0.572	0.11931	0.3977	0.631529
IL-1 R3	0.572	0.120591	0.400858	0.282996
AIF	0.571	0.121636	0.403086	0.323151
CXCL16	0.571	0.121933	0.403086	0.279703
GFAP	0.538	0.122758	0.403091	0.31678
IL-1 R4	0.448	0.122829	0.403091	-0.245735
GDF-11	0.561	0.122943	0.403091	0.47565
FCRL5	0.434	0.123547	0.403196	-0.435687
CD51	0.569	0.123647	0.403196	0.399516
Carboxypeptidase A2	0.435	0.125342	0.407284	-0.653712
PRX2	0.571	0.125579	0.407284	0.273772
Podoplanin	0.57	0.130326	0.421539	0.200099
Leptin R	0.552	0.13108	0.422839	0.317808
TPST2	0.569	0.132674	0.426834	0.272155
Semaphorin 3E	0.564	0.13474	0.429963	0.462742
BMPR-II	0.444	0.134888	0.429963	-0.350104
IL-12p70	0.485	0.135008	0.429963	-0.0996486
Galectin‚Äë10	0.568	0.135292	0.429963	0.320246
C1qTNF9	0.438	0.135861	0.429963	-0.304596
Epo R	0.545	0.136091	0.429963	0.319037
Fas	0.569	0.136155	0.429963	0.236279
SH2D1A	0.557	0.137005	0.431513	0.449073
TACI	0.568	0.137536	0.43205	0.270132
IL-18 BPa	0.435	0.139937	0.438445	-0.358829
Langerin	0.443	0.141397	0.441865	-0.301929
TIM-3	0.568	0.142185	0.443174	0.208019
DAB2	0.564	0.142967	0.444456	0.38368
DR3	0.434	0.14403	0.446603	-0.438519
Plexin B3	0.433	0.145522	0.450067	-0.529463
CES2	0.566	0.148101	0.456867	0.353023
NUP85	0.566	0.148589	0.457198	0.314988
Caspase‚Äë9	0.555	0.150083	0.460614	0.316068
LRRTM3	0.562	0.151236	0.462003	0.363967
MIP-1a	0.566	0.151503	0.462003	0.423432
TLR1	0.566	0.152821	0.462003	0.154149
TSLP	0.441	0.152851	0.462003	-0.294768
Endoglin	0.565	0.152929	0.462003	0.438194
Axl	0.566	0.153227	0.462003	0.152431
ADA	0.561	0.153231	0.462003	0.431676
CNDP1	0.55	0.15412	0.463519	0.309727
6Ckine	0.565	0.154828	0.464484	0.416537
CD177	0.565	0.157277	0.470654	0.140866
Matrilin-2	0.565	0.158926	0.470885	0.327878
CD200 R1	0.553	0.159533	0.470885	0.335818
ENPP-2	0.565	0.159814	0.470885	0.254441
SULT2B1	0.565	0.159823	0.470885	0.205215
L1CAM-2	0.565	0.159901	0.470885	0.412351
SLITRK4	0.562	0.159919	0.470885	0.354442
FGF-9	0.442	0.160101	0.470885	-0.3189
IDO	0.557	0.163565	0.479898	0.300083
p55PIK	0.559	0.166307	0.486028	0.434636
FosB	0.557	0.166465	0.486028	0.354677
TRAIL R3	0.564	0.168364	0.490124	0.0653336
DAPP1	0.544	0.168684	0.490124	0.436875
SOD1	0.563	0.170117	0.492085	0.192444
ULBP-4	0.563	0.170388	0.492085	0.227133
MIF	0.563	0.170996	0.492085	0.11827
LRRC4	0.559	0.170999	0.492085	0.451115
CLEC10A	0.44	0.171478	0.492254	-0.476886
CILP-1	0.563	0.171879	0.492254	0.166726
MIP-1d	0.563	0.172766	0.492836	0.333975
Stabilin-2	0.438	0.17364	0.492836	-0.4704
SPINK1	0.563	0.173656	0.492836	0.278847
GRO	0.561	0.173725	0.492836	0.404885
Wnt-4	0.438	0.175108	0.495195	-0.362429
CHST2	0.56	0.175382	0.495195	0.355472
bFGF	0.445	0.176355	0.496774	-0.346358
UNC5H3	0.558	0.176866	0.497009	0.358996
BCAM	0.562	0.177697	0.497009	0.142665
PU.1	0.561	0.177836	0.497009	0.347137
LDL R	0.562	0.17837	0.497009	0.268283
AHCY	0.562	0.178513	0.497009	0.153031
CD23	0.562	0.179067	0.497009	0.2974
Shh-N	0.439	0.179338	0.497009	-0.309029
B2M	0.562	0.180899	0.499153	0.239888
CD109	0.468	0.18117	0.499153	-0.0859015
LTbR	0.562	0.181359	0.499153	0.143514
IL-34	0.548	0.181809	0.499247	0.233693
Pax3	0.542	0.183062	0.500867	0.263942
TAFA5	0.546	0.183328	0.500867	0.296031
ADAM23	0.561	0.183651	0.500867	0.362688
LAMA4	0.556	0.186717	0.50291	0.350441
CD2	0.557	0.186747	0.50291	0.291022
Contactin-4	0.561	0.186853	0.50291	0.165181
LAMP	0.561	0.18754	0.50291	0.293425
MEP1B	0.439	0.18771	0.50291	-0.631555
DSCAM	0.558	0.188339	0.50291	0.354176
Osteoadherin	0.561	0.188838	0.50291	0.210574
FABP2	0.561	0.189313	0.50291	0.520123
B7-H4	0.535	0.189553	0.50291	0.216219
IL-1 F9	0.549	0.189773	0.50291	0.459716
NT-3	0.45	0.189999	0.50291	-0.210423
GRAP2	0.555	0.190785	0.50291	0.377385
CD83	0.44	0.19114	0.50291	-0.318435
Nrf2	0.553	0.191155	0.50291	0.404553
TPP1	0.56	0.191222	0.50291	0.194897
Semaphorin 4D	0.552	0.192167	0.50291	0.23437
WIF-1	0.56	0.192611	0.50291	0.324305
GALNT10	0.557	0.193066	0.50291	0.422906
SOX15	0.554	0.19313	0.50291	0.380416
LIF	0.476	0.1932	0.50291	-0.162385
FLRG	0.56	0.193214	0.50291	0.179511
Serpin A5	0.56	0.193621	0.50291	0.444895
P-Cadherin	0.44	0.194089	0.503038	-0.625405
Endoglycan	0.467	0.1949	0.504051	-0.118884
LIF R alpha	0.448	0.195493	0.504498	-0.478888
GSTM1	0.443	0.197482	0.508538	-0.431912
CXCL14	0.559	0.198502	0.509098	0.393254
FcERI	0.556	0.198548	0.509098	0.30889
TLR3	0.559	0.201473	0.515495	0.0931496
2B4	0.442	0.202798	0.517781	-0.417271
GBA3	0.539	0.20382	0.51863	0.326572
vWF-A2	0.446	0.203994	0.51863	-0.341943
PCDH17	0.553	0.205193	0.520136	0.27165
LILRB4	0.553	0.20558	0.520136	0.354726
ELF3	0.541	0.206438	0.520136	0.203227
ADAM9	0.558	0.206478	0.520136	0.13551
CLEC9a	0.557	0.206754	0.520136	0.296781
Cathepsin E	0.541	0.208776	0.524123	0.295442
NRG1-b1	0.445	0.209855	0.525734	-0.530313
SorCS2	0.558	0.210772	0.525942	0.252132
OX40 Ligand	0.474	0.211054	0.525942	-0.197644
VEGF	0.558	0.211588	0.525942	0.184645
CD300e	0.557	0.211692	0.525942	0.354342
EphA2	0.557	0.213152	0.528477	0.221062
TAFA1	0.535	0.214408	0.530494	0.175594
PDGF-AA	0.557	0.215234	0.531442	0.272548
EphB4	0.554	0.21658	0.533667	0.333256
GROa	0.557	0.219355	0.539397	0.594296
HIF-1 alpha	0.446	0.22186	0.542588	-0.388798
IL-10 Rb	0.445	0.222247	0.542588	-0.43393
VAMP-2	0.556	0.22301	0.542588	0.279112
B7-H2	0.556	0.223837	0.542588	0.2767
TFPI-2	0.552	0.224205	0.542588	0.356891
GDF-8	0.556	0.22424	0.542588	0.0349555
GALNT3	0.556	0.224268	0.542588	0.158106
EGF R	0.556	0.224778	0.542588	0.209015
ULBP-2	0.537	0.225015	0.542588	0.270769
Galectin-8	0.556	0.225368	0.542588	0.211145
DLL4	0.555	0.226076	0.542588	0.330218
RANK	0.555	0.226078	0.542588	0.326488
FCRL2	0.464	0.226697	0.542986	-0.210691
SCCA2	0.555	0.233511	0.558143	0.162987
ILT4	0.553	0.233955	0.558143	0.486681
Endocan	0.547	0.234862	0.559196	0.337143
Melan-A	0.539	0.235493	0.559587	0.342217
IL-10	0.484	0.236842	0.561682	-0.069157
TF	0.552	0.237557	0.562265	0.287303
UCH-L3	0.448	0.238437	0.562487	-0.345462
Periostin	0.554	0.238906	0.562487	0.262495
Ephrin-B3	0.551	0.239057	0.562487	0.411247
Contactin-3	0.546	0.241177	0.566365	0.332306
proGRP	0.472	0.244084	0.570985	-0.149434
B7-H1	0.448	0.244673	0.570985	-0.401437
Cyr61	0.552	0.244673	0.570985	0.283288
DNMT3A	0.524	0.245048	0.570985	0.142565
IL-5 Ra	0.552	0.246068	0.571228	0.269425
MCP-3	0.519	0.246232	0.571228	0.116834
bIG-H3	0.546	0.246679	0.571228	0.388208
PRX1	0.553	0.247056	0.571228	0.205264
htPAPP-A	0.553	0.247979	0.572259	0.209178
IL-11	0.474	0.250257	0.576408	-0.0594489
CD73	0.55	0.251933	0.579157	0.293962
CD27	0.553	0.252862	0.58018	0.29788
ASAM	0.552	0.253741	0.581086	0.347517
RAGE	0.448	0.255235	0.582901	-0.475043
PP	0.529	0.255505	0.582901	0.247048
NUDT5	0.552	0.256203	0.583131	0.128202
TRACP	0.551	0.256578	0.583131	0.253603
IkB-E	0.545	0.257427	0.583179	0.356613
L-Selectin	0.552	0.257571	0.583179	0.369574
B4GalT1	0.45	0.258728	0.584696	-0.406235
TWEAK	0.547	0.259512	0.585366	0.284427
FGF-4	0.544	0.260295	0.585406	0.336989
Relaxin-1	0.536	0.260506	0.585406	0.280756
C5a	0.552	0.261146	0.585747	0.256574
AKR1C4	0.549	0.26227	0.586099	0.314617
JAM-B	0.552	0.262279	0.586099	0.104828
IL-13	0.465	0.264896	0.590847	-0.250067
AgRP	0.449	0.265963	0.592125	-0.188304
Semaphorin 6A	0.551	0.268344	0.594128	0.242267
Ephrin-A4	0.55	0.268428	0.594128	0.339936
CA8	0.452	0.268463	0.594128	-0.30672
PDGF R alpha	0.53	0.269196	0.594128	0.174559
Pax4	0.535	0.269338	0.594128	0.289283
EXTL3	0.481	0.270732	0.594475	-0.0543237
CHMP2B	0.55	0.270957	0.594475	0.308756
Nectin-4	0.449	0.271399	0.594475	-0.130427
CDX4	0.547	0.271477	0.594475	0.282407
LIGHT	0.482	0.274121	0.598337	-0.0821514
ICAM-2	0.55	0.274539	0.598337	0.0927619
IL-17B R	0.547	0.274737	0.598337	0.382983
OSM	0.543	0.276912	0.601982	0.39585
uPA	0.55	0.277878	0.602203	0.242871
PDGF-AB	0.455	0.278017	0.602203	-0.229018
Fibromodulin	0.522	0.279013	0.602878	0.130737
Galanin	0.54	0.279333	0.602878	0.304608
CD155	0.55	0.280768	0.604887	0.210357
FLRT3	0.546	0.281705	0.605208	0.332877
Kell	0.538	0.281926	0.605208	0.236231
IL-1 F7	0.549	0.282698	0.605213	0.250714
CA5B	0.456	0.282937	0.605213	-0.2778
TAZ	0.544	0.284685	0.605669	0.251634
ALPL	0.541	0.285012	0.605669	0.243985
Nesfatin-1	0.524	0.28505	0.605669	0.268935
Cardiotrophin-1	0.547	0.285426	0.605669	0.50702
Siglec-6	0.544	0.286762	0.605669	0.347767
JNK2	0.467	0.287015	0.605669	-0.12767
SULT1C2	0.455	0.287223	0.605669	-0.302874
METTL11A	0.531	0.288151	0.605669	0.157146
PDGF-CC	0.549	0.28832	0.605669	0.157083
p63	0.542	0.288742	0.605669	0.231405
IL-20 R beta	0.452	0.289174	0.605669	-0.315272
ErbB2	0.452	0.289448	0.605669	-0.287489
HTRA2	0.545	0.289712	0.605669	0.353659
CD172g	0.455	0.29182	0.608334	-0.309494
TC-PTP	0.543	0.292	0.608334	0.273893
Ret	0.548	0.294179	0.61181	0.154777
Siglec-1	0.548	0.296144	0.613775	0.0281916
SREC-I	0.548	0.296146	0.613775	0.216995
Syntaxin 6	0.521	0.296758	0.613981	0.146071
HCC-1	0.548	0.298761	0.617063	0.152152
APE	0.539	0.304168	0.62715	0.355115
LRP-1 Cluster III	0.537	0.305251	0.628304	0.317378
PIGF	0.453	0.306093	0.628958	-0.331432
GFR alpha-3	0.54	0.307119	0.629987	0.270551
Annexin A1	0.547	0.310695	0.633878	0.404929
VCAM-1	0.547	0.310718	0.633878	0.414399
IL-17 RC	0.453	0.311093	0.633878	-0.207442
IL-1 F5	0.547	0.312059	0.633878	0.131859
HAI-2	0.547	0.312066	0.633878	0.111637
ANG-1	0.454	0.312658	0.633878	-0.181341
ErbB4	0.546	0.312713	0.633878	0.118618
TFPI	0.546	0.313418	0.634235	0.256386
CL-P1	0.468	0.314855	0.636071	-0.149894
HMGB3	0.535	0.316686	0.638694	0.220154
TFF3	0.546	0.317243	0.638745	0.328111
IL-10 Ra	0.539	0.318118	0.63909	0.28652
MDM2	0.516	0.318791	0.63909	0.0552999
FAM3A	0.544	0.319012	0.63909	0.314183
TGFb1	0.546	0.319566	0.639132	0.174391
eNOS	0.544	0.320438	0.639809	0.290094
CRTAM	0.546	0.322265	0.642389	0.162462
CD300f	0.545	0.323196	0.643175	0.208535
IkB‚Äë alpha	0.534	0.323892	0.643495	0.24909
F-Spondin	0.542	0.325212	0.645048	0.318086
CPE	0.545	0.327135	0.647793	0.152551
B7-1	0.456	0.328386	0.649199	-0.452428
CD42b	0.456	0.331135	0.651789	-0.229638
Pepsinogen II	0.545	0.331308	0.651789	0.322119
SOD3	0.545	0.331326	0.651789	0.272869
SP-D	0.456	0.332296	0.652501	-0.440635
Serpin A4	0.545	0.334155	0.652501	0.222624
TCN2	0.544	0.334854	0.652501	0.297171
IL-15	0.473	0.334997	0.652501	-0.141567
DAN	0.459	0.335021	0.652501	-0.216413
DFF45	0.538	0.335276	0.652501	0.294556
E-Selectin	0.544	0.335826	0.652501	0.217052
FCAR	0.543	0.336038	0.652501	0.258621
Troponin I	0.541	0.337806	0.65385	0.357691
SorCS3	0.542	0.337887	0.65385	0.283873
Syntaxin 4	0.532	0.338367	0.65385	0.211657
UNC5H4	0.542	0.340846	0.65758	0.249665
Neuroligin 2	0.538	0.341719	0.657906	0.277757
CD47	0.543	0.342121	0.657906	0.355415
FABP6	0.543	0.342659	0.657906	0.38185
IL-22BP	0.543	0.344591	0.659383	0.216868
ROBO4	0.543	0.346289	0.659383	0.0832049
FoxM1	0.536	0.346825	0.659383	0.249762
CK19	0.46	0.347272	0.659383	-0.276477
Neurexin 3 beta	0.458	0.347557	0.659383	-0.324773
EDA-A2	0.54	0.347715	0.659383	0.281671
TIMP-4	0.457	0.347785	0.659383	-0.428221
TIGIT	0.532	0.348176	0.659383	0.185261
Activin RIB	0.461	0.348374	0.659383	-0.318723
NrCAM	0.459	0.351344	0.66352	-0.348034
Siglec-3	0.457	0.351666	0.66352	-0.344732
AMSH	0.538	0.354799	0.668381	0.239242
GLP-1	0.536	0.355958	0.669513	0.278755
NGF R	0.542	0.357227	0.670848	0.0993225
Thrombomodulin	0.542	0.358701	0.672374	0.115849
LRRTM4	0.542	0.359786	0.672374	0.259346
Nicastrin	0.525	0.359794	0.672374	0.236469
G-CSF	0.473	0.36028	0.672374	-0.162063
OBCAM	0.532	0.361168	0.672984	0.226812
FGF-17	0.541	0.362054	0.673589	0.143232
HS3ST4	0.521	0.364048	0.676251	0.0274381
FRS2	0.528	0.364754	0.676515	0.280071
IL-22 R alpha 1	0.542	0.366357	0.677857	0.202002
SMPD1	0.461	0.366607	0.677857	-0.201451
Galectin-2	0.458	0.36733	0.678087	-0.475893
Bax	0.476	0.367862	0.678087	-0.102576
LH	0.541	0.368496	0.678213	0.256112
NKp44	0.538	0.371094	0.681385	0.273212
Progranulin	0.541	0.371389	0.681385	0.157168
SPHK1	0.54	0.371923	0.681385	0.152258
NG2	0.539	0.37452	0.685098	0.316135
HSD17B1	0.525	0.375892	0.685512	0.160072
GLI-3	0.464	0.375916	0.685512	-0.199302
DSPG3	0.479	0.37646	0.685512	-0.00815263
Glycoprotein V	0.534	0.37739	0.685903	0.233563
FGF-5	0.54	0.37797	0.685903	0.268342
IL-32 alpha	0.46	0.37879	0.685903	-0.217209
TSK	0.541	0.378961	0.685903	0.211075
ASAH2	0.539	0.384215	0.693489	0.253727
PDGF Rb	0.462	0.384308	0.693489	-0.351158
Bcl-w	0.47	0.387406	0.694825	-0.149954
AFP	0.538	0.387567	0.694825	0.30517
Hepassocin	0.54	0.388185	0.694825	0.310526
MEF2C	0.525	0.38887	0.694825	0.224203
Granzyme B	0.46	0.388946	0.694825	-0.341861
Serpin F1	0.54	0.389766	0.694825	0.257437
Desmin	0.537	0.389992	0.694825	0.233008
CD28	0.539	0.390347	0.694825	0.244555
Dectin-2	0.524	0.391033	0.694825	0.134299
aFGF	0.536	0.391762	0.694825	0.300923
NgR3	0.531	0.391878	0.694825	0.234062
Calreticulin	0.461	0.391997	0.694825	-0.202642
Numb	0.534	0.393388	0.695828	0.273797
BMP-5	0.539	0.393862	0.695828	0.0921571
PDX-1	0.463	0.394302	0.695828	-0.210629
IL-28A	0.481	0.395212	0.69622	-0.0743121
PYY	0.538	0.395947	0.69622	0.267296
CMG-2	0.461	0.39633	0.69622	-0.50215
GFR alpha-1	0.462	0.397416	0.69622	-0.293483
G-CSF R	0.539	0.397426	0.69622	0.104168
TECK	0.535	0.400351	0.700322	0.292957
Serpin B2	0.537	0.402218	0.701664	0.272866
Fgr	0.522	0.402288	0.701664	0.147939
DcR3	0.539	0.403116	0.701785	0.149957
VEGF-D	0.466	0.403527	0.701785	-0.0983088
IFNab R2	0.462	0.406125	0.702005	-0.349968
Bora	0.524	0.406167	0.702005	0.239607
COCO	0.537	0.406991	0.702005	0.208385
cMASP3	0.533	0.407	0.702005	0.227495
CNTF	0.464	0.407333	0.702005	-0.235478
Contactin-5	0.533	0.40753	0.702005	0.23604
Siglec-11	0.528	0.407748	0.702005	0.20258
Procalcitonin	0.538	0.411225	0.706978	0.519935
HAI-1	0.538	0.412701	0.707991	-0.0194156
NKp80	0.522	0.413484	0.707991	0.107652
IRF4	0.529	0.413585	0.707991	0.241191
GATA-5	0.533	0.414438	0.708441	0.178393
RalB	0.478	0.416157	0.710367	-0.0454134
Activin AB	0.528	0.419111	0.713622	0.2156
p53	0.466	0.419253	0.713622	-0.312097
IL-31	0.479	0.420558	0.714829	-0.198932
BDNF	0.536	0.422791	0.71667	0.294781
MEPE	0.466	0.423293	0.71667	-0.24457
CHST1	0.526	0.423943	0.71667	0.252273
Nidogen-2	0.537	0.424029	0.71667	0.00135849
IGF-2	0.473	0.425739	0.718547	-0.120694
Caveolin-2	0.472	0.427195	0.719992	-0.0467309
Notch-1	0.464	0.428134	0.720561	-0.340871
Glypican 5	0.534	0.432956	0.726785	0.260569
Reg1B	0.466	0.433043	0.726785	-0.25658
ANGPTL7	0.523	0.434258	0.727533	0.185868
PECAM-1	0.536	0.434701	0.727533	0.0388023
MCP-2	0.536	0.435884	0.728498	0.269235
ROR2	0.535	0.437337	0.729812	0.189932
MDGA2	0.514	0.437887	0.729812	0.109725
TREML1	0.478	0.438646	0.730063	-0.119196
IGFBP-4	0.535	0.439843	0.731041	0.170781
Paxillin	0.526	0.440689	0.731433	0.223053
Biglycan	0.465	0.442223	0.732578	-0.110039
Kallikrein 1	0.531	0.442915	0.732578	0.206608
LRP-6	0.465	0.443803	0.732578	-0.347886
IGSF3	0.52	0.445664	0.732578	0.109292
GDF-9	0.514	0.446262	0.732578	0.0894509
IL-17F	0.476	0.446916	0.732578	-0.0784665
Sortilin	0.475	0.447245	0.732578	-0.0924557
Angiostatin	0.535	0.448853	0.732578	0.354529
ROR1	0.535	0.448981	0.732578	0.0537707
IL-13 R2	0.465	0.44937	0.732578	-0.186537
CXADR	0.535	0.449569	0.732578	0.148899
FCRL3	0.534	0.449944	0.732578	0.218289
R-Spondin 2	0.466	0.450457	0.732578	-0.328522
TWEAK R	0.469	0.450693	0.732578	-0.238799
Netrin-4	0.531	0.450814	0.732578	0.261341
IKK gamma	0.534	0.451783	0.732578	0.152406
Furin	0.535	0.452363	0.732578	0.127733
Adipsin	0.535	0.452367	0.732578	0.167523
TPO	0.469	0.453513	0.73314	-0.130512
IL-12p40	0.473	0.454491	0.73314	-0.266027
MFRP	0.466	0.455354	0.73314	-0.306337
Insulin	0.534	0.455767	0.73314	0.0957306
FKBP38	0.531	0.45638	0.73314	0.179197
Thyroid Peroxidase	0.469	0.45638	0.73314	-0.159121
GCP-2	0.534	0.457661	0.733736	0.407592
Integrin alpha 5	0.532	0.458016	0.733736	0.221784
MICA	0.534	0.458585	0.733736	0.0770479
NTH1	0.518	0.459407	0.734072	0.114133
Prolactin	0.469	0.461017	0.735665	-0.191817
BCL-2	0.533	0.462351	0.736815	0.158496
CDNF	0.48	0.463782	0.738115	-0.156859
BTC	0.48	0.466699	0.741774	-0.0846695
CHST3	0.532	0.468158	0.743108	0.171074
CD30	0.47	0.469208	0.743791	-0.16589
PD-ECGF	0.533	0.471906	0.746854	0.342673
Neprilysin	0.533	0.472981	0.746854	0.141842
CD58	0.528	0.473008	0.746854	0.16771
Caspase 8	0.473	0.474032	0.747402	0.00859318
CLUL1	0.533	0.4746	0.747402	0.195143
LAG-3	0.528	0.475997	0.748345	0.201707
FAS L	0.467	0.476446	0.748345	-0.175645
CD300a	0.476	0.47745	0.748942	-0.130227
DRAK1	0.53	0.479452	0.751045	0.23497
MIS RII	0.467	0.480043	0.751045	-0.713612
SNCG	0.532	0.48344	0.754452	0.118991
Pref-1	0.468	0.483478	0.754452	-0.174807
GITR	0.478	0.487794	0.757211	-0.126794
Semaphorin 4C	0.473	0.488576	0.757211	-0.162163
Cathepsin V	0.532	0.488711	0.757211	0.186978
Galectin-7	0.532	0.488711	0.757211	0.198386
CHRDL2	0.478	0.488775	0.757211	-0.0810047
Lin28	0.524	0.489032	0.757211	0.232237
FOLR3	0.531	0.493559	0.763091	0.275415
Legumain	0.532	0.494102	0.763091	0.155663
Syndecan-3	0.469	0.498764	0.769301	-0.27857
FGF-19	0.47	0.499734	0.769441	-0.181636
Carbonic Anhydrase XII	0.485	0.500136	0.769441	-0.0799932
NKp30	0.531	0.501701	0.770087	0.181723
Enteropeptidase	0.529	0.50197	0.770087	0.152847
OMgp	0.526	0.502481	0.770087	0.194364
APRIL	0.474	0.504621	0.772379	-0.115885
GFR alpha-2	0.47	0.506664	0.773876	-0.365845
Serpin A12	0.529	0.506889	0.773876	0.206781
RGM-B	0.531	0.508317	0.775071	0.148399
MIA	0.529	0.509275	0.775546	0.181636
Integrin alpha 4	0.521	0.510927	0.776895	0.175616
Brachyury	0.528	0.511939	0.776895	0.159761
Annexin A4	0.528	0.512104	0.776895	0.187919
Complexin-1	0.473	0.51369	0.778236	-0.130335
CDC25B	0.53	0.514585	0.778236	0.151927
SDF-1a	0.48	0.514933	0.778236	-0.175468
CA9	0.518	0.517812	0.781105	0.138376
PTP1B	0.472	0.518346	0.781105	-0.189351
ANGPTL3	0.521	0.518784	0.781105	0.154497
Cathepsin F	0.481	0.522168	0.785215	-0.0725714
JunB	0.473	0.523926	0.785219	-0.185524
Cytokeratin-8	0.479	0.52394	0.785219	-0.0616291
IGFBP-3	0.52	0.524264	0.785219	0.147561
CDO	0.529	0.525176	0.785219	0.0728127
FGF-16	0.472	0.525442	0.785219	-0.228781
Dopa Decarboxylase	0.529	0.527685	0.785566	0.265088
IL-20 Ra	0.527	0.528336	0.785566	0.216781
THSD1	0.471	0.528358	0.785566	-0.144985
VEGF R2	0.526	0.528992	0.785566	0.196707
Fcg RIIBC	0.529	0.529395	0.785566	0.349587
CD4	0.488	0.530223	0.785566	-0.0837637
IL-17B	0.476	0.531231	0.785566	-0.187719
FGF-6	0.526	0.531997	0.785566	0.163402
Sirtuin 3	0.519	0.532118	0.785566	0.0932894
ICAM-1	0.529	0.532244	0.785566	-0.0419671
CD84	0.526	0.532876	0.785566	0.14111
PTH1R	0.521	0.535136	0.785838	0.159498
Troponin C	0.473	0.536007	0.785838	-0.185289
Inhibin A	0.528	0.537158	0.785838	0.0835732
FUT8	0.528	0.537738	0.785838	0.206697
S100A2	0.524	0.537875	0.785838	0.165937
CCL28	0.504	0.538299	0.785838	0.03307
IGF-1	0.504	0.538299	0.785838	0.0115239
Activin RIIB	0.504	0.538299	0.785838	0.0107642
LOXL2	0.518	0.540041	0.786021	0.192228
CA13	0.473	0.542011	0.786021	-0.16328
Flt-3	0.523	0.542651	0.786021	0.201878
GHR	0.528	0.543298	0.786021	0.221493
CD320	0.472	0.543563	0.786021	-0.185017
FCRL1	0.475	0.54369	0.786021	-0.226829
Nogo Receptor	0.526	0.544878	0.786021	0.185014
S100B	0.528	0.544972	0.786021	0.263091
ACE	0.528	0.545282	0.786021	0.0277945
LAIR2	0.528	0.545299	0.786021	0.205664
IL-1 R5	0.521	0.54563	0.786021	0.158237
Semaphorin 6B	0.474	0.546426	0.786224	-0.185999
FGF-21	0.526	0.547333	0.786587	0.245801
Caspase-1	0.475	0.549471	0.788715	-0.132841
Ryk	0.528	0.550917	0.789005	-0.00629134
CD5	0.48	0.551348	0.789005	-0.167597
Jagged 2	0.491	0.551921	0.789005	-0.0832423
Kallikrein 5	0.527	0.552783	0.789005	0.230908
BMP-2	0.526	0.553665	0.789005	0.156889
ADAMTSL-1	0.522	0.554276	0.789005	0.197811
PAI-1	0.478	0.554276	0.789005	-0.0324458
Marapsin	0.527	0.555395	0.789287	0.109286
IL-1a	0.488	0.555789	0.789287	-0.00026302
FLRT2	0.518	0.556492	0.78935	0.152066
ZAP70	0.521	0.561367	0.795325	0.200485
Activin R1A	0.475	0.562852	0.796489	-0.123056
Calsyntenin-1	0.526	0.566113	0.80016	0.0954869
MMP-3	0.474	0.567008	0.800482	-0.533647
PD-1	0.526	0.567994	0.800932	0.120741
GSTP1	0.517	0.571258	0.803162	0.154463
P-Selectin	0.523	0.572151	0.803162	0.135219
IL-9	0.49	0.572622	0.803162	-0.020684
IL-2	0.486	0.573201	0.803162	-0.0678657
GPR56	0.474	0.573742	0.803162	-0.250175
PTP‚ÄëMEG2	0.476	0.574257	0.803162	-0.134109
VEGF-C	0.526	0.574355	0.803162	0.170601
RGM-A	0.483	0.57493	0.803162	-0.103384
CD6	0.475	0.576651	0.803724	-0.169554
Olig1	0.515	0.576672	0.803724	0.141376
MSP R	0.478	0.577602	0.804086	-0.0916477
CLEC-2	0.481	0.578365	0.804215	-0.0631917
TRAIL R1	0.525	0.580947	0.806716	0.22231
IL-23	0.477	0.581904	0.806716	-0.0524077
MeprinA	0.524	0.58218	0.806716	0.185485
Aggrecan	0.523	0.585946	0.809083	0.136275
ULBP-1	0.525	0.58724	0.809083	-0.0451178
MAP1D	0.519	0.588334	0.809083	0.149933
Follistatin	0.476	0.588593	0.809083	-0.205236
E-Cadherin	0.475	0.588811	0.809083	-0.156624
PSA-free	0.522	0.589341	0.809083	0.128085
cIAP-2	0.521	0.590496	0.809083	0.19537
TGFb RIII	0.518	0.59089	0.809083	0.136412
AR	0.482	0.59089	0.809083	-0.0671755
CD39L4	0.475	0.591104	0.809083	-0.209457
Aminopeptidase P2	0.515	0.591305	0.809083	0.0572301
SCF	0.475	0.592928	0.81017	-0.121319
Neurturin	0.477	0.59345	0.81017	-0.113298
CD39L3	0.522	0.594505	0.810688	0.184018
BMP-9	0.478	0.596635	0.81267	-0.143922
CA6	0.482	0.600043	0.814841	-0.0732089
DC‚ÄëLAMP	0.524	0.600261	0.814841	0.0807621
BMPR-IA	0.481	0.601035	0.814841	-0.0624645
BMP-4	0.522	0.602261	0.814841	0.168345
DC-SIGN	0.479	0.602494	0.814841	-0.0656081
CA72-4	0.523	0.602902	0.814841	0.2248
Eotaxin-2	0.521	0.602982	0.814841	0.226201
CD40	0.477	0.60591	0.817877	-0.130969
CA19-9	0.524	0.60663	0.817929	0.176005
Cadherin-13	0.523	0.608516	0.81955	0.17109
PDGF-BB	0.478	0.609227	0.819588	-0.0643172
FABP1	0.524	0.610771	0.820554	0.061074
CD286	0.512	0.611313	0.820554	0.00303037
4-1BB Ligand	0.478	0.615498	0.824184	-0.197524
SOX10	0.478	0.61566	0.824184	-0.119034
Eotaxin	0.523	0.616709	0.824184	0.0126694
R-Spondin 3	0.517	0.616764	0.824184	0.18197
Chemerin	0.477	0.618699	0.824579	-0.0351735
Presenilin 1	0.519	0.619511	0.824579	0.166928
FABP8	0.515	0.619722	0.824579	0.141048
DLEC	0.478	0.619808	0.824579	-0.141473
IL-27 Ra	0.521	0.620936	0.824996	0.179147
CHIT1	0.523	0.621497	0.824996	0.252867
GH	0.484	0.623135	0.826053	-0.133947
KLK6	0.483	0.62367	0.826053	-0.0735885
CNP	0.486	0.625671	0.82685	-0.0835898
SR-AI	0.478	0.626106	0.82685	-0.26757
Erythropoietin	0.483	0.626339	0.82685	-0.0695748
SOX2	0.519	0.627087	0.826927	0.178121
Contactin-2	0.478	0.627945	0.827151	-0.256845
FSH	0.478	0.6302	0.82921	-0.368215
Decorin	0.522	0.631496	0.830005	0.213933
NAP-2	0.478	0.633647	0.831921	-0.153062
sFRP-3	0.481	0.636317	0.834515	-0.0247191
CA14	0.478	0.638372	0.836295	-0.177299
Desmoglein 2	0.521	0.642676	0.841015	0.106855
BLAME	0.518	0.643414	0.841064	0.108581
CD40L	0.521	0.644761	0.841908	0.0765616
B7-2	0.521	0.646793	0.843048	0.160926
CD11b	0.513	0.647039	0.843048	0.236002
Nogo-A	0.519	0.649948	0.845021	0.143252
SH2B1	0.516	0.649962	0.845021	0.178052
SALM4	0.479	0.652294	0.847135	-0.151489
IL-24	0.48	0.654492	0.848709	-0.0981951
Dtk	0.521	0.65492	0.848709	0.0991399
CEACAM-5	0.48	0.658848	0.852152	-0.521256
Neurocan	0.52	0.658998	0.852152	0.0741569
Fractalkine	0.482	0.661426	0.854372	-0.0584461
CD27 Ligand	0.48	0.664078	0.856315	-0.21285
TREM-1	0.482	0.665027	0.856315	0.0150569
BAI3	0.516	0.665071	0.856315	0.0995767
MPIF-1	0.485	0.667171	0.858097	-0.0777822
IL-1 F6	0.486	0.670465	0.860239	-0.100007
IL-1 RII	0.52	0.671287	0.860239	0.00643846
CLEC4D	0.491	0.671451	0.860239	-0.0321748
Desmoglein-3	0.52	0.672297	0.860239	0.120845
ROBO3	0.518	0.67242	0.860239	0.15804
CNTF R alpha	0.512	0.674259	0.861673	0.104469
Ck beta 8-1	0.514	0.676191	0.863223	0.11867
AMIGO2	0.516	0.677648	0.863915	0.0992926
CA2	0.481	0.678173	0.863915	-0.139253
NCK1	0.485	0.679628	0.864833	-0.066818
BLC	0.488	0.680335	0.864833	0.0493251
MIP-3b	0.482	0.68302	0.866159	-0.12823
TrkA	0.483	0.683136	0.866159	-0.11303
TGFb3	0.485	0.684875	0.866159	-0.0598847
GKN1	0.517	0.68516	0.866159	0.191354
IL-1 R6	0.482	0.685406	0.866159	-0.0759495
Contactin-1	0.519	0.685742	0.866159	0.0604745
XEDAR	0.516	0.687334	0.866159	0.105204
IFN-gamma R1	0.519	0.687816	0.866159	0.156573
NT-4	0.518	0.688168	0.866159	0.144271
Plexin D1	0.483	0.688596	0.866159	-0.106437
C2	0.518	0.689893	0.86677	0.118559
DDR1	0.486	0.690685	0.86677	-0.0586517
IL-1b	0.515	0.691796	0.86677	0.293604
CD35	0.518	0.691972	0.86677	0.121356
HAPLN4	0.514	0.693091	0.867268	0.134023
HCC-4	0.517	0.696689	0.870862	0.163819
Dkk-4	0.509	0.697809	0.871354	0.0567173
FGF R5	0.518	0.698624	0.871464	0.0575812
GM-CSF Ra	0.517	0.699765	0.871981	0.165282
IL-22	0.518	0.701787	0.872767	0.0244859
Neudesin	0.513	0.70185	0.872767	0.088625
GATA-4	0.516	0.703765	0.873339	0.12057
NFKB1	0.515	0.704267	0.873339	0.091791
Clusterin	0.518	0.704493	0.873339	0.0455606
BMP-8	0.483	0.707436	0.876082	-0.234921
Olig3	0.516	0.708168	0.876084	0.0852965
ER alpha	0.516	0.709055	0.876278	0.0925861
CD96	0.488	0.712076	0.877319	-0.0566371
Angiotensinogen	0.517	0.712886	0.877319	0.114559
TRAIL	0.483	0.713051	0.877319	-0.237647
PAG1	0.485	0.713708	0.877319	-0.0953718
MCP-4	0.513	0.714646	0.877319	0.0761744
GIF	0.517	0.715992	0.877319	-0.00922746
Cystatin SN	0.485	0.716366	0.877319	-0.104201
Testican 2	0.516	0.716992	0.877319	-0.00793154
IL-3	0.517	0.717089	0.877319	-0.00164106
Glypican 3	0.513	0.71739	0.877319	0.039241
GDNF	0.486	0.718487	0.877319	-0.0315747
FGF-12	0.483	0.719142	0.877319	-0.127739
mGluR3	0.51	0.719401	0.877319	0.0959124
Tie-2	0.484	0.721873	0.878891	-0.169265
Semaphorin 7A	0.484	0.722155	0.878891	-0.147469
ULBP-3	0.494	0.724159	0.880436	-0.0469985
CPB1	0.484	0.725144	0.880589	-0.107956
Gas6	0.484	0.725925	0.880589	-0.0394508
NTAL	0.488	0.726486	0.880589	-0.0844483
SLAM	0.484	0.728618	0.881875	-0.327379
Sirtuin 2	0.515	0.73079	0.881875	0.0171912
Caspr2	0.513	0.731106	0.881875	0.0489602
FUT11	0.515	0.731169	0.881875	0.0732781
ST6GAL1	0.489	0.731222	0.881875	-0.0334773
IGFBP-5	0.485	0.732769	0.882854	-0.144672
FOLR2	0.516	0.736143	0.885677	0.29791
Follistatin-like 1	0.514	0.737526	0.885677	0.0255215
IL-23 R	0.485	0.737676	0.885677	-0.286677
ACP6	0.486	0.739325	0.885677	-0.0583661
SLITRK5	0.515	0.74099	0.885677	0.0615438
ENA-78	0.489	0.741001	0.885677	0.0307685
Glyoxalase II	0.515	0.74128	0.885677	-0.0370758
KLF4	0.487	0.741555	0.885677	-0.0461933
Klotho beta	0.511	0.742242	0.885677	0.141949
Arylsulfatase A	0.485	0.742493	0.885677	-0.154066
TBX2	0.509	0.743505	0.886004	0.111573
SCF R	0.515	0.744662	0.886502	-0.0260444
Norrin	0.513	0.746848	0.888224	0.150633
VAP-B	0.513	0.750159	0.891278	0.106904
Cadherin-6	0.513	0.751343	0.891375	0.120073
Cathepsin B	0.515	0.752252	0.891375	0.138479
Cyclin E1	0.514	0.752488	0.891375	0.0618108
NKp46	0.515	0.753212	0.891375	0.0886641
Artemin	0.514	0.75641	0.892145	-0.126619
GRK5	0.514	0.756744	0.892145	0.110226
Granzyme H	0.513	0.75695	0.892145	0.0832591
Testican 1	0.513	0.757921	0.892145	0.122408
SOST	0.514	0.75848	0.892145	0.00709437
TRP14	0.514	0.758999	0.892145	0.114286
15-PGDH	0.514	0.759067	0.892145	0.0840774
p130Cas	0.513	0.760212	0.892616	0.0771897
MKK6	0.511	0.762021	0.893487	0.110705
FABP5	0.513	0.762986	0.893487	0.0753162
BAFF R	0.512	0.763824	0.893487	0.109965
VAP-A	0.514	0.763931	0.893487	0.0400598
Persephin	0.486	0.765673	0.894652	-0.188744
MMP-2	0.513	0.766561	0.894818	0.0781084
IFNb	0.512	0.767889	0.895498	0.113881
CD229	0.513	0.768804	0.89566	-0.0633176
IL-15 R	0.488	0.770752	0.89566	-0.0518498
IL-17C	0.511	0.770831	0.89566	0.0834082
ISLR-2	0.513	0.771445	0.89566	0.0930497
IL-33	0.487	0.77176	0.89566	-0.103416
Draxin	0.487	0.773578	0.896902	-0.0544083
HepaCAM	0.513	0.776248	0.896955	0.0241114
CHST4	0.489	0.776261	0.896955	-0.0287585
Trypsin 3	0.513	0.776972	0.896955	-0.0157233
Kirrel3	0.488	0.778292	0.896955	-0.0695298
CRISP-2	0.512	0.778605	0.896955	0.168939
CD160	0.512	0.778791	0.896955	0.0833676
Reg4	0.51	0.778856	0.896955	0.0702122
MDGA1	0.488	0.782395	0.900167	-0.229917
SIGIRR	0.51	0.784179	0.901356	0.071298
NTB-A	0.488	0.786824	0.90353	-0.134088
ICOS	0.49	0.788333	0.904079	-0.0753138
LSECtin	0.488	0.789862	0.904079	-0.0331953
Pappalysin-2	0.512	0.789877	0.904079	-0.202726
ANG-2	0.488	0.790316	0.904079	-0.0657036
BATF3	0.506	0.792048	0.905198	0.0117525
NELL1	0.491	0.796056	0.908365	-0.023416
CANT1	0.512	0.796398	0.908365	0.0861301
Fetuin B	0.512	0.79709	0.908365	0.154833
Semaphorin 4G	0.512	0.798096	0.908649	-0.0679314
Kallikrein 11	0.488	0.802933	0.91025	0.0187359
CPA1	0.512	0.802934	0.91025	0.0913047
ADAM12	0.489	0.802938	0.91025	-0.135961
ANGPTL2	0.493	0.803155	0.91025	-0.0545713
Thrombospondin-2	0.49	0.803361	0.91025	-0.048676
BAK	0.511	0.804146	0.91025	0.0683461
CTRC	0.491	0.805183	0.91025	-0.0470297
Common beta Chain	0.489	0.806869	0.91025	-0.0732232
SIRP alpha	0.51	0.807894	0.91025	0.0566231
BNIP3	0.51	0.80918	0.91025	0.117619
MMP-10	0.489	0.809309	0.91025	-0.0958468
PSA-total	0.489	0.809482	0.91025	-0.130916
ST8SIA2	0.507	0.809533	0.91025	0.0826976
Prolactin R	0.51	0.810279	0.91025	0.103043
GSK‚Äë3 beta	0.491	0.812509	0.91025	-0.0547409
C-myc	0.491	0.812742	0.91025	-0.0471461
FGF-23	0.51	0.813372	0.91025	0.100442
CF VII	0.489	0.813402	0.91025	-0.0380806
CD49b	0.49	0.813915	0.91025	-0.0845944
BTLA	0.491	0.814725	0.910307	-0.045021
ACE-2	0.489	0.818	0.912509	-0.0753414
Renin	0.489	0.818216	0.912509	-0.0862585
IL-21R	0.51	0.821045	0.914814	0.0426181
Nectin-1	0.51	0.822114	0.915155	0.105869
IL-21	0.506	0.823481	0.915751	0.0159317
Cadherin-4	0.49	0.824176	0.915751	-0.189073
Sirtuin 1	0.494	0.825127	0.91596	0.0153993
IL-31 RA	0.49	0.827531	0.916269	-0.0621686
Kremen-2	0.491	0.827679	0.916269	-0.0297138
b-NGF	0.493	0.827696	0.916269	0.0154066
Podocalyxin	0.51	0.829033	0.916903	-0.0285944
ST8SIA1	0.509	0.831821	0.918837	0.0946658
Reg3A	0.49	0.832314	0.918837	-0.110365
Sirtuin 5	0.49	0.834755	0.920686	-0.134064
IL-2 Rg	0.509	0.836478	0.920868	-0.114097
CD48	0.491	0.837591	0.920868	-0.03006
Brevican	0.509	0.837801	0.920868	-0.0951491
IL-17R	0.509	0.83799	0.920868	-0.0911608
GPR115	0.491	0.839607	0.921801	-0.0525901
Kallikrein 14	0.491	0.844628	0.925914	-0.117656
FGF R3	0.508	0.846185	0.925914	0.0675316
Siglec-10	0.509	0.846636	0.925914	-0.078052
Epimorphin	0.503	0.847096	0.925914	0.0145956
IL-4	0.498	0.847906	0.925914	-0.0044135
GASP-2	0.509	0.847983	0.925914	0.130144
HGF R	0.491	0.85346	0.928066	-0.207464
MMP-12	0.506	0.85428	0.928066	0.0783825
IL-27	0.508	0.85467	0.928066	0.00903914
Epiregulin	0.508	0.855424	0.928066	0.0228827
PARC	0.508	0.855563	0.928066	-0.0264299
Calreticulin-2	0.492	0.85585	0.928066	-0.0048189
CTLA4	0.507	0.857406	0.928066	0.0584405
PLA2G4A	0.494	0.858378	0.928066	0.00522095
HS3ST3B1	0.506	0.858551	0.928066	0.0760221
Mcl-1	0.506	0.858841	0.928066	0.0683536
ARSB	0.508	0.859924	0.928066	0.0841011
EDIL3	0.508	0.860062	0.928066	-0.0704759
FGF-3	0.506	0.861798	0.928066	0.0860251
Insulin R	0.508	0.861932	0.928066	0.0548275
TGM3	0.492	0.86225	0.928066	-0.110893
VEGF R3	0.494	0.862328	0.928066	-0.0184752
B3GNT2	0.508	0.865577	0.930728	0.0105313
SULT1B1	0.497	0.868164	0.931401	-0.0271698
Semaphorin 6C	0.496	0.868525	0.931401	-0.0311977
DKK-1	0.492	0.868532	0.931401	-0.00955389
KIR2DL3	0.505	0.871391	0.933634	0.0548163
ALCAM	0.493	0.873418	0.934506	0.124072
NRG1-alpha	0.493	0.875413	0.934506	-0.0625808
CTACK	0.506	0.876603	0.934506	0.0460422
Matrilin-3	0.507	0.877108	0.934506	0.0631821
HNMT	0.507	0.877253	0.934506	-0.0116292
FCRLB	0.506	0.877281	0.934506	0.0532854
ILT2	0.507	0.877863	0.934506	0.0758524
N-Cadherin	0.494	0.878897	0.934506	0.00844082
GASP-1	0.507	0.879349	0.934506	0.0242191
TROY	0.507	0.880085	0.934506	-0.200814
HS3ST1	0.497	0.880772	0.934506	0.0251516
Neprilysin-2	0.506	0.882448	0.935457	0.0572319
IRF2	0.494	0.88384	0.936106	-0.0145105
EpCAM	0.507	0.887798	0.939469	-0.0396315
IL-7 R alpha	0.506	0.891221	0.94226	0.0778396
Brorin	0.506	0.893405	0.943023	0.0579072
Ubiquitin+1	0.506	0.893515	0.943023	0.0603811
BMPR-IB	0.494	0.894365	0.943091	-0.125214
CD69	0.495	0.896743	0.944769	-0.0140668
CD314	0.505	0.90087	0.948284	0.067209
FABP3	0.496	0.901703	0.948329	-0.00519834
ALK-1	0.495	0.902723	0.948571	-0.0847131
ADAM22	0.506	0.903938	0.949016	0.0391306
PON1	0.504	0.907487	0.949957	0.109961
hCG alpha	0.504	0.90785	0.949957	0.056983
Glypican 2	0.505	0.907904	0.949957	0.0662685
GCNT1	0.504	0.908001	0.949957	0.0739341
ICAM-3	0.495	0.911097	0.951428	-0.00313821
Semaphorin 6D	0.505	0.911294	0.951428	-0.036268
PD-L2	0.505	0.912454	0.951428	-0.0336833
CRTAC1	0.496	0.912578	0.951428	-0.0138899
Thrombospondin-5	0.495	0.914176	0.952267	-0.0904866
CDK5 Activator	0.495	0.916244	0.953594	-0.0605851
LILRA5	0.505	0.920568	0.957263	0.037513
Glucokinase	0.496	0.92167	0.95758	-0.0354712
TLR4	0.504	0.924276	0.959456	-0.0384363
TGM4	0.497	0.926384	0.960813	-0.104007
BMP-7	0.497	0.927458	0.961096	0.0019634
GMF-beta	0.504	0.930261	0.963169	0.0186505
RGM-C	0.496	0.931859	0.963992	-0.201364
IL-19	0.504	0.934596	0.965991	0.000480258
Olig2	0.503	0.936681	0.967312	0.0410193
Doc2 alpha	0.503	0.938026	0.967869	0.0382462
KLK8	0.503	0.939502	0.968559	0.0570326
C1qTNF4	0.503	0.942387	0.970132	0.0642372
Calcitonin	0.497	0.942645	0.970132	0.0136124
Desmoglein-1	0.503	0.944921	0.971641	0.24208
Caspase 7	0.497	0.946986	0.972474	-0.124402
Tie-1	0.497	0.947352	0.972474	-0.144209
IL-13 R1	0.503	0.949139	0.972576	-0.0711141
SREC-II	0.503	0.949411	0.972576	-0.0457131
FGF-20	0.497	0.950529	0.972576	-0.215506
CK18	0.503	0.950693	0.972576	-0.121736
EDAR	0.503	0.953791	0.974204	-0.0179211
DCBLD2	0.502	0.953908	0.974204	0.05896
FGF-7	0.498	0.95667	0.975149	-0.0354683
Gas 1	0.502	0.956683	0.975149	0.0147392
Leptin	0.497	0.957271	0.975149	-0.188715
ANG-4	0.498	0.959156	0.975978	0.0326338
MIG	0.498	0.959712	0.975978	0.141092
MMP-1	0.502	0.96063	0.976085	0.0246382
Cadherin-17	0.498	0.964828	0.979004	-0.0202387
XIAP	0.502	0.965135	0.979004	-0.334182
CD79A	0.499	0.968004	0.981085	0.0357563
KIR3DL1	0.501	0.972097	0.982323	0.0210539
ILKAP	0.499	0.972348	0.982323	0.0433993
CF XIV	0.498	0.972517	0.982323	-0.155799
PAPP-A	0.501	0.973942	0.982323	0.0215269
SDF-1b	0.498	0.97401	0.982323	0.0801847
MSP	0.501	0.974137	0.982323	-0.0382737
MIP-3a	0.499	0.979096	0.986495	-0.0151801
PEAR1	0.499	0.980945	0.987528	0.0407213
FXR	0.499	0.982324	0.988088	-0.022317
PTH	0.501	0.984278	0.989224	0.0392684
MCEMP1	0.499	0.989622	0.993763	-0.115005
TARC	0.5	0.991279	0.993765	0.0403656
Cystatin SA	0.499	0.991281	0.993765	0.0329211
ErbB3	0.499	0.992123	0.99378	0.00912822
cIAP-1	0.5	0.993019	0.993848	0.0033388
LMW-PTP	0.5	0.993893	0.993893	-0.00416332
CD206	NA	NA	NA	0.806702
